# Supplementary material for: Comparative analysis of the lethality pattern of Covid-19 and the response of BRICS countries to the pandemic in the context of multilateralism: An ecological study
Source: PLoS One. 2025 Sep 30;20(9):e0332883. doi: 10.1371/journal.pone.0332883 (PMC12483241; doi:10.1371/journal.pone.0332883)
Supplement: S1 Data — (XLSX) [file pone.0332883.s001.xlsx]

## Sheet: Sheet1
location	date	total_cases	new_cases	total_deaths	new_deaths	total_cases_per_million	new_cases_per_million	total_deaths_per_million	new_deaths_per_million	epiWeek
Brazil	2020-02-26	1	1			0.005	0.005			9
Brazil	2020-02-27	1	0			0.005	0			9
Brazil	2020-02-28	1	0			0.005	0			9
Brazil	2020-02-29	2	1			0.009	0.005			9
Brazil	2020-03-01	2	0			0.009	0			9
Brazil	2020-03-02	2	0			0.009	0			10
Brazil	2020-03-03	2	0			0.009	0			10
Brazil	2020-03-04	4	2			0.019	0.009			10
Brazil	2020-03-05	4	0			0.019	0			10
Brazil	2020-03-06	13	9			0.061	0.042			10
Brazil	2020-03-07	13	0			0.061	0			10
Brazil	2020-03-08	20	7			0.093	0.033			10
Brazil	2020-03-09	25	5			0.117	0.023			11
Brazil	2020-03-10	31	6			0.145	0.028			11
Brazil	2020-03-11	38	7			0.177	0.033			11
Brazil	2020-03-12	52	14			0.243	0.065			11
Brazil	2020-03-13	151	99			0.705	0.462			11
Brazil	2020-03-14	151	0			0.705	0			11
Brazil	2020-03-15	162	11			0.756	0.051			11
Brazil	2020-03-16	200	38			0.933	0.177			12
Brazil	2020-03-17	321	121	1	1	1.498	0.565	0.005	0.005	12
Brazil	2020-03-18	372	51	3	2	1.736	0.238	0.014	0.009	12
Brazil	2020-03-19	621	249	6	3	2.897	1.162	0.028	0.014	12
Brazil	2020-03-20	793	172	11	5	3.7	0.803	0.051	0.023	12
Brazil	2020-03-21	1021	228	15	4	4.764	1.064	0.07	0.019	12
Brazil	2020-03-22	1546	525	25	10	7.213	2.45	0.117	0.047	12
Brazil	2020-03-23	1924	378	34	9	8.977	1.764	0.159	0.042	13
Brazil	2020-03-24	2247	323	46	12	10.484	1.507	0.215	0.056	13
Brazil	2020-03-25	2554	307	59	13	11.916	1.432	0.275	0.061	13
Brazil	2020-03-26	2985	431	77	18	13.927	2.011	0.359	0.084	13
Brazil	2020-03-27	3417	432	92	15	15.943	2.016	0.429	0.07	13
Brazil	2020-03-28	3904	487	111	19	18.215	2.272	0.518	0.089	13
Brazil	2020-03-29	4256	352	136	25	19.858	1.642	0.635	0.117	13
Brazil	2020-03-30	4579	323	159	23	21.365	1.507	0.742	0.107	14
Brazil	2020-03-31	5717	1138	201	42	26.674	5.31	0.938	0.196	14
Brazil	2020-04-01	6836	1119	240	39	31.895	5.221	1.12	0.182	14
Brazil	2020-04-02	8044	1208	324	84	37.532	5.636	1.512	0.392	14
Brazil	2020-04-03	9056	1012	359	35	42.253	4.722	1.675	0.163	14
Brazil	2020-04-04	10360	1304	445	86	48.338	6.084	2.076	0.401	14
Brazil	2020-04-05	11130	770	486	41	51.93	3.593	2.268	0.191	14
Brazil	2020-04-06	12161	1031	564	78	56.741	4.81	2.632	0.364	15
Brazil	2020-04-07	14034	1873	686	122	65.48	8.739	3.201	0.569	15
Brazil	2020-04-08	16170	2136	819	133	75.446	9.966	3.821	0.621	15
Brazil	2020-04-09	18092	1922	950	131	84.413	8.968	4.432	0.611	15
Brazil	2020-04-10	19638	1546	1057	107	91.627	7.213	4.932	0.499	15
Brazil	2020-04-11	20727	1089	1124	67	96.708	5.081	5.244	0.313	15
Brazil	2020-04-12	22192	1465	1223	99	103.543	6.835	5.706	0.462	15
Brazil	2020-04-13	23430	1238	1328	105	109.319	5.776	6.196	0.49	16
Brazil	2020-04-14	25262	1832	1532	204	117.867	8.548	7.148	0.952	16
Brazil	2020-04-15	28320	3058	1736	204	132.135	14.268	8.1	0.952	16
Brazil	2020-04-16	30425	2105	1924	188	141.956	9.821	8.977	0.877	16
Brazil	2020-04-17	33682	3257	2141	217	157.153	15.196	9.989	1.012	16
Brazil	2020-04-18	36658	2976	2354	213	171.038	13.885	10.983	0.994	16
Brazil	2020-04-19	38654	1996	2462	108	180.351	9.313	11.487	0.504	16
Brazil	2020-04-20	40743	2089	2587	125	190.098	9.747	12.07	0.583	17
Brazil	2020-04-21	43079	2336	2741	154	200.997	10.899	12.789	0.719	17
Brazil	2020-04-22	45757	2678	2906	165	213.492	12.495	13.559	0.77	17
Brazil	2020-04-23	50036	4279	3331	425	233.457	19.965	15.542	1.983	17
Brazil	2020-04-24	54043	4007	3704	373	252.153	18.696	17.282	1.74	17
Brazil	2020-04-25	59324	5281	4057	353	276.793	24.64	18.929	1.647	17
Brazil	2020-04-26	63100	3776	4286	229	294.411	17.618	19.998	1.068	17
Brazil	2020-04-27	67446	4346	4603	317	314.689	20.278	21.477	1.479	18
Brazil	2020-04-28	73235	5789	5083	480	341.699	27.01	23.716	2.24	18
Brazil	2020-04-29	79685	6450	5513	430	371.793	30.094	25.722	2.006	18
Brazil	2020-04-30	87187	7502	6006	493	406.796	35.003	28.023	2.3	18
Brazil	2020-05-01	92202	5015	6412	406	430.195	23.399	29.917	1.894	18
Brazil	2020-05-02	97100	4898	6761	349	453.048	22.853	31.545	1.628	18
Brazil	2020-05-03	101826	4726	7051	290	475.098	22.05	32.898	1.353	18
Brazil	2020-05-04	108620	6794	7367	316	506.798	31.699	34.373	1.474	19
Brazil	2020-05-05	115455	6835	7938	571	538.688	31.891	37.037	2.664	19
Brazil	2020-05-06	126611	11156	8588	650	590.74	52.051	40.07	3.033	19
Brazil	2020-05-07	135773	9162	9190	602	633.488	42.748	42.879	2.809	19
Brazil	2020-05-08	146894	11121	10017	827	685.376	51.888	46.737	3.859	19
Brazil	2020-05-09	156061	9167	10656	639	728.147	42.771	49.719	2.981	19
Brazil	2020-05-10	162699	6638	11123	467	759.118	30.971	51.898	2.179	19
Brazil	2020-05-11	169594	6895	11653	530	791.289	32.171	54.37	2.473	20
Brazil	2020-05-12	178214	8620	12461	808	831.508	40.219	58.14	3.77	20
Brazil	2020-05-13	190137	11923	13240	779	887.138	55.63	61.775	3.635	20
Brazil	2020-05-14	203165	13028	13999	759	947.924	60.786	65.316	3.541	20
Brazil	2020-05-15	220291	17126	14962	963	1027.83	79.906	69.809	4.493	20
Brazil	2020-05-16	233511	13220	15662	700	1089.51	61.682	73.076	3.266	20
Brazil	2020-05-17	241080	7569	16118	456	1124.83	35.315	75.203	2.128	20
Brazil	2020-05-18	255368	14288	16853	735	1191.49	66.665	78.632	3.429	21
Brazil	2020-05-19	271885	16517	17983	1130	1268.56	77.065	83.905	5.272	21
Brazil	2020-05-20	294624	22739	19059	1076	1374.65	106.095	88.925	5.02	21
Brazil	2020-05-21	312761	18137	20128	1069	1459.28	84.623	93.913	4.988	21
Brazil	2020-05-22	334568	21807	21159	1031	1561.02	101.747	98.723	4.81	21
Brazil	2020-05-23	351565	16997	22205	1046	1640.33	79.304	103.604	4.88	21
Brazil	2020-05-24	366033	14468	22863	658	1707.83	67.505	106.674	3.07	21
Brazil	2020-05-25	378840	12807	23590	727	1767.59	59.755	110.066	3.392	22
Brazil	2020-05-26	395167	16327	24644	1054	1843.76	76.178	114.984	4.918	22
Brazil	2020-05-27	415366	20199	25705	1061	1938.01	94.244	119.934	4.95	22
Brazil	2020-05-28	443703	28337	26895	1190	2070.22	132.214	125.486	5.552	22
Brazil	2020-05-29	470593	26890	28032	1137	2195.69	125.463	130.791	5.305	22
Brazil	2020-05-30	502914	32321	28896	864	2346.49	150.803	134.823	4.031	22
Brazil	2020-05-31	516137	13223	29367	471	2408.18	61.696	137.02	2.198	22
Brazil	2020-06-01	531286	15149	30108	741	2478.87	70.682	140.477	3.457	23
Brazil	2020-06-02	562963	31677	31473	1365	2626.66	147.798	146.846	6.369	23
Brazil	2020-06-03	589048	26085	32667	1194	2748.37	121.707	152.417	5.571	23
Brazil	2020-06-04	621002	31954	34177	1510	2897.46	149.09	159.463	7.045	23
Brazil	2020-06-05	653103	32101	35253	1076	3047.24	149.776	164.483	5.02	23
Brazil	2020-06-06	676893	23790	36054	801	3158.24	110.999	168.22	3.737	23
Brazil	2020-06-07	694881	17988	36530	476	3242.16	83.928	170.441	2.221	23
Brazil	2020-06-08	712219	17338	37393	863	3323.06	80.895	174.468	4.027	24
Brazil	2020-06-09	743917	31698	38586	1193	3470.96	147.896	180.034	5.566	24
Brazil	2020-06-10	777707	33790	39824	1238	3628.61	157.657	185.81	5.776	24
Brazil	2020-06-11	806399	28692	41092	1268	3762.48	133.871	191.726	5.916	24
Brazil	2020-06-12	830681	24282	41935	843	3875.78	113.295	195.66	3.933	24
Brazil	2020-06-13	851911	21230	42792	857	3974.83	99.055	199.658	3.999	24
Brazil	2020-06-14	868705	16794	43426	634	4053.19	78.357	202.616	2.958	24
Brazil	2020-06-15	893322	24617	44190	764	4168.05	114.858	206.181	3.565	25
Brazil	2020-06-16	930305	36983	45522	1332	4340.6	172.555	212.396	6.215	25
Brazil	2020-06-17	961230	30925	46707	1185	4484.89	144.289	217.925	5.529	25
Brazil	2020-06-18	986750	25520	47946	1239	4603.96	119.071	223.706	5.781	25
Brazil	2020-06-19	1042809	56059	49118	1172	4865.52	261.559	229.174	5.468	25
Brazil	2020-06-20	1106332	63523	50100	982	5161.91	296.385	233.756	4.582	25
Brazil	2020-06-21	1086536		50683	583	5069.54		236.476	2.72	25
Brazil	2020-06-22	1114728	28192	51445	762	5201.08	131.538	240.031	3.555	26
Brazil	2020-06-23	1154255	39527	52851	1406	5385.51	184.424	246.591	6.56	26
Brazil	2020-06-24	1195288	41033	53955	1104	5576.96	191.451	251.742	5.151	26
Brazil	2020-06-25	1236752	41464	55135	1180	5770.42	193.462	257.248	5.506	26
Brazil	2020-06-26	1281636	44884	56128	993	5979.84	209.419	261.881	4.633	26
Brazil	2020-06-27	1318556	36920	57159	1031	6152.1	172.261	266.692	4.81	26
Brazil	2020-06-28	1351439	32883	57753	594	6305.52	153.425	269.463	2.771	26
Brazil	2020-06-29	1372989	21550	58475	722	6406.07	100.548	272.832	3.369	27
Brazil	2020-06-30	1412669	39680	59792	1317	6591.21	185.138	278.977	6.145	27
Brazil	2020-07-01	1459494	46825	60878	1086	6809.69	218.475	284.044	5.067	27
Brazil	2020-07-02	1503895	44401	62137	1259	7016.85	207.166	289.918	5.874	27
Brazil	2020-07-03	1546935	43040	63350	1213	7217.67	200.815	295.577	5.66	27
Brazil	2020-07-04	1580502	33567	64410	1060	7374.28	156.616	300.523	4.946	27
Brazil	2020-07-05	1605695	25193	64968	558	7491.83	117.545	303.127	2.604	27
Brazil	2020-07-06	1630149	24454	65653	685	7605.92	114.097	306.323	3.196	28
Brazil	2020-07-07	1676848	46699	66953	1300	7823.81	217.887	312.388	6.066	28
Brazil	2020-07-08	1722098	45250	68126	1173	8034.94	211.127	317.861	5.473	28
Brazil	2020-07-09	1765060	42962	69348	1222	8235.39	200.451	323.563	5.702	28
Brazil	2020-07-10	1809371	44311	70646	1298	8442.14	206.746	329.619	6.056	28
Brazil	2020-07-11	1844318	34947	71578	932	8605.19	163.055	333.968	4.349	28
Brazil	2020-07-12	1867976	23658	72195	617	8715.57	110.383	336.846	2.879	28
Brazil	2020-07-13	1890869	22893	73030	835	8822.39	106.814	340.742	3.896	29
Brazil	2020-07-14	1933791	42922	74324	1294	9022.65	200.265	346.78	6.038	29
Brazil	2020-07-15	1973933	40142	75604	1280	9209.95	187.294	352.752	5.972	29
Brazil	2020-07-16	2017616	43683	76903	1299	9413.76	203.815	358.813	6.061	29
Brazil	2020-07-17	2052234	34618	78026	1123	9575.28	161.52	364.053	5.24	29
Brazil	2020-07-18	2077987	25753	78870	844	9695.44	120.158	367.99	3.938	29
Brazil	2020-07-19	2101399	23412	79578	708	9804.67	109.235	371.294	3.303	29
Brazil	2020-07-20	2124152	22753	80346	768	9910.84	106.161	374.877	3.583	30
Brazil	2020-07-21	2171079	46927	81663	1317	10129.8	218.951	381.022	6.145	30
Brazil	2020-07-22	2237229	66150	82959	1296	10438.4	308.642	387.069	6.047	30
Brazil	2020-07-23	2294555	57326	84272	1313	10705.9	267.471	393.195	6.126	30
Brazil	2020-07-24	2351458	56903	85437	1165	10971.4	265.497	398.631	5.436	30
Brazil	2020-07-25	2398993	47535	86536	1099	11193.2	221.788	403.758	5.128	30
Brazil	2020-07-26	2421666	22673	87117	581	11299	105.787	406.469	2.711	30
Brazil	2020-07-27	2449677	28011	87802	685	11429.7	130.693	409.665	3.196	31
Brazil	2020-07-28	2503681	54004	89060	1258	11681.6	251.971	415.535	5.87	31
Brazil	2020-07-29	2559132	55451	90259	1199	11940.4	258.722	421.129	5.594	31
Brazil	2020-07-30	2617187	58055	91461	1202	12211.2	270.872	426.737	5.608	31
Brazil	2020-07-31	2670451	53264	92728	1267	12459.7	248.518	432.649	5.912	31
Brazil	2020-08-01	2711992	41541	93669	941	12653.6	193.821	437.039	4.391	31
Brazil	2020-08-02	2736058	24066	94193	524	12765.9	112.287	439.484	2.445	31
Brazil	2020-08-03	2756164	20106	94795	602	12859.7	93.81	442.293	2.809	32
Brazil	2020-08-04	2812447	56283	96153	1358	13122.3	262.604	448.629	6.336	32
Brazil	2020-08-05	2868616	56169	97519	1366	13384.3	262.072	455.003	6.373	32
Brazil	2020-08-06	2922605	53989	98745	1226	13636.2	251.901	460.723	5.72	32
Brazil	2020-08-07	2972008	49403	99830	1085	13866.7	230.504	465.785	5.062	32
Brazil	2020-08-08	3018397	46389	100657	827	14083.2	216.441	469.644	3.859	32
Brazil	2020-08-09	3041127	22730	101226	569	14189.2	106.053	472.299	2.655	32
Brazil	2020-08-10	3067633	26506	102015	789	14312.9	123.671	475.98	3.681	33
Brazil	2020-08-11	3118153	50520	103209	1194	14548.6	235.715	481.551	5.571	33
Brazil	2020-08-12	3173107	54954	104393	1184	14805	256.404	487.075	5.524	33
Brazil	2020-08-13	3233820	60713	105635	1242	15088.3	283.274	492.87	5.795	33
Brazil	2020-08-14	3283227	49407	106642	1007	15318.8	230.522	497.569	4.698	33
Brazil	2020-08-15	3320108	36881	107365	723	15490.9	172.079	500.942	3.373	33
Brazil	2020-08-16	3343114	23006	107952	587	15598.2	107.341	503.681	2.739	33
Brazil	2020-08-17	3367511	24397	108748	796	15712.1	113.831	507.395	3.714	34
Brazil	2020-08-18	3416775	49264	110100	1352	15941.9	229.855	513.703	6.308	34
Brazil	2020-08-19	3465378	48603	111263	1163	16168.7	226.771	519.129	5.426	34
Brazil	2020-08-20	3508352	42974	112500	1237	16369.2	200.507	524.901	5.772	34
Brazil	2020-08-21	3540678	32326	113551	1051	16520	150.826	529.805	4.904	34
Brazil	2020-08-22	3586586	45908	114379	828	16734.2	214.197	533.668	3.863	34
Brazil	2020-08-23	3608459	21873	114834	455	16836.3	102.055	535.791	2.123	34
Brazil	2020-08-24	3631972	23513	115557	723	16946	109.707	539.164	3.373	35
Brazil	2020-08-25	3678279	46307	116760	1203	17162.1	216.058	544.777	5.613	35
Brazil	2020-08-26	3726431	48152	117839	1079	17386.7	224.667	549.811	5.034	35
Brazil	2020-08-27	3768691	42260	118824	985	17583.9	197.176	554.407	4.596	35
Brazil	2020-08-28	3812779	44088	119673	849	17789.6	205.705	558.368	3.961	35
Brazil	2020-08-29	3850070	37291	120570	897	17963.6	173.992	562.554	4.185	35
Brazil	2020-08-30	3864604	14534	120971	401	18031.4	67.813	564.425	1.871	35
Brazil	2020-08-31	3914829	50225	121618	647	18265.7	234.339	567.443	3.019	36
Brazil	2020-09-01	3959158	44329	122768	1150	18472.6	206.83	572.809	5.366	36
Brazil	2020-09-02	4005611	46453	123972	1204	18689.3	216.74	578.427	5.618	36
Brazil	2020-09-03	4052420	46809	124839	867	18907.7	218.401	582.472	4.045	36
Brazil	2020-09-04	4091959	39539	125688	849	19092.2	184.48	586.433	3.961	36
Brazil	2020-09-05	4125816	33857	126292	604	19250.2	157.969	589.251	2.818	36
Brazil	2020-09-06	4140488	14672	126750	458	19318.6	68.456	591.388	2.137	36
Brazil	2020-09-07	4150004	9516	127070	320	19363	44.4	592.881	1.493	37
Brazil	2020-09-08	4168790	18786	127595	525	19450.7	87.651	595.331	2.45	37
Brazil	2020-09-09	4205877	37087	128752	1157	19623.7	173.04	600.729	5.398	37
Brazil	2020-09-10	4246638	40761	129726	974	19813.9	190.182	605.274	4.544	37
Brazil	2020-09-11	4288171	41533	130574	848	20007.7	193.784	609.23	3.957	37
Brazil	2020-09-12	4318971	30800	131341	767	20151.4	143.706	612.809	3.579	37
Brazil	2020-09-13	4332991	14020	131746	405	20216.8	65.414	614.698	1.89	37
Brazil	2020-09-14	4353602	20611	132204	458	20313	96.166	616.835	2.137	38
Brazil	2020-09-15	4388154	34552	133286	1082	20474.2	161.212	621.884	5.048	38
Brazil	2020-09-16	4425451	37297	134248	962	20648.2	174.02	626.372	4.488	38
Brazil	2020-09-17	4461856	36405	135117	869	20818.1	169.858	630.427	4.055	38
Brazil	2020-09-18	4501587	39731	135945	828	21003.4	185.376	634.29	3.863	38
Brazil	2020-09-19	4531145	29558	136626	681	21141.3	137.911	637.467	3.177	38
Brazil	2020-09-20	4546587	15442	136977	351	21213.4	72.049	639.105	1.638	38
Brazil	2020-09-21	4564222	17635	137443	466	21295.7	82.281	641.279	2.174	39
Brazil	2020-09-22	4599189	34967	138237	794	21458.8	163.148	644.984	3.705	39
Brazil	2020-09-23	4631915	32726	139169	932	21611.5	152.692	649.333	4.349	39
Brazil	2020-09-24	4663930	32015	139964	795	21760.9	149.375	653.042	3.709	39
Brazil	2020-09-25	4696240	32310	140786	822	21911.6	150.752	656.877	3.835	39
Brazil	2020-09-26	4720958	24718	141508	722	22027	115.329	660.246	3.369	39
Brazil	2020-09-27	4734745	13787	141847	339	22091.3	64.327	661.828	1.582	39
Brazil	2020-09-28	4751616	16871	142238	391	22170	78.716	663.652	1.824	40
Brazil	2020-09-29	4784464	32848	143096	858	22323.3	153.262	667.655	4.003	40
Brazil	2020-09-30	4817365	32901	144078	982	22476.8	153.509	672.237	4.582	40
Brazil	2020-10-01	4853148	35783	144851	773	22643.7	166.956	675.844	3.607	40
Brazil	2020-10-02	4885966	32818	145505	654	22796.9	153.122	678.895	3.051	40
Brazil	2020-10-03	4908974	23008	146093	588	22904.2	107.35	681.638	2.743	40
Brazil	2020-10-04	4917689	8715	146451	358	22944.9	40.662	683.309	1.67	40
Brazil	2020-10-05	4943742	26053	146844	393	23066.4	121.558	685.142	1.834	41
Brazil	2020-10-06	4975268	31526	147654	810	23213.5	147.094	688.922	3.779	41
Brazil	2020-10-07	5006206	30938	148379	725	23357.9	144.35	692.304	3.383	41
Brazil	2020-10-08	5033036	26830	149114	735	23483.1	125.183	695.734	3.429	41
Brazil	2020-10-09	5060769	27733	149768	654	23612.5	129.396	698.785	3.051	41
Brazil	2020-10-10	5084513	23744	150302	534	23723.2	110.784	701.277	2.492	41
Brazil	2020-10-11	5096704	12191	150580	278	23780.1	56.881	702.574	1.297	41
Brazil	2020-10-12	5105340	8636	150774	194	23820.4	40.294	703.479	0.905	42
Brazil	2020-10-13	5118699	13359	151152	378	23882.7	62.33	705.243	1.764	42
Brazil	2020-10-14	5146543	27844	151884	732	24012.7	129.914	708.658	3.415	42
Brazil	2020-10-15	5176969	30426	152698	814	24154.6	141.961	712.456	3.798	42
Brazil	2020-10-16	5205565	28596	153341	643	24288	133.423	715.456	3	42
Brazil	2020-10-17	5226341	20776	153756	415	24385	96.936	717.392	1.936	42
Brazil	2020-10-18	5238392	12051	153991	235	24441.2	56.227	718.489	1.096	42
Brazil	2020-10-19	5254971	16579	154317	326	24518.6	77.354	720.01	1.521	43
Brazil	2020-10-20	5278737	23766	154965	648	24629.5	110.887	723.033	3.023	43
Brazil	2020-10-21	5304593	25856	155536	571	24750.1	120.639	725.697	2.664	43
Brazil	2020-10-22	5329357	24764	156041	505	24865.6	115.543	728.054	2.356	43
Brazil	2020-10-23	5359358	30001	156604	563	25005.6	139.978	730.681	2.627	43
Brazil	2020-10-24	5384342	24984	156991	387	25122.2	116.57	732.486	1.806	43
Brazil	2020-10-25	5396596	12254	157224	233	25179.4	57.175	733.573	1.087	43
Brazil	2020-10-26	5415207	18611	157526	302	25266.2	86.835	734.982	1.409	44
Brazil	2020-10-27	5445189	29982	158052	526	25406.1	139.89	737.437	2.454	44
Brazil	2020-10-28	5473540	28351	158556	504	25538.4	132.28	739.788	2.352	44
Brazil	2020-10-29	5500240	26700	159107	551	25662.9	124.576	742.359	2.571	44
Brazil	2020-10-30	5524593	24353	159680	573	25776.6	113.626	745.032	2.673	44
Brazil	2020-10-31	5537763	13170	159972	292	25838	61.448	746.395	1.362	44
Brazil	2020-11-01	5547951	10188	160175	203	25885.5	47.535	747.342	0.947	44
Brazil	2020-11-02	5556200	8249	160340	165	25924	38.488	748.112	0.77	45
Brazil	2020-11-03	5570782	14582	160628	288	25992.1	68.036	749.456	1.344	45
Brazil	2020-11-04	5594098	23316	161246	618	26100.9	108.787	752.339	2.883	45
Brazil	2020-11-05	5617943	23845	161849	603	26212.1	111.256	755.153	2.813	45
Brazil	2020-11-06	5638143	20200	162120	271	26306.4	94.249	756.417	1.264	45
Brazil	2020-11-07	5655887	17744	162348	228	26389.2	82.79	757.481	1.064	45
Brazil	2020-11-08	5666389	10502	162538	190	26438.2	49	758.367	0.886	45
Brazil	2020-11-09	5679803	13414	162724	186	26500.7	62.587	759.235	0.868	46
Brazil	2020-11-10	5726227	46424	162922	198	26717.3	216.604	760.159	0.924	46
Brazil	2020-11-11	5752474	26247	163496	574	26839.8	122.463	762.837	2.678	46
Brazil	2020-11-12	5786393	33919	164429	933	26998.1	158.259	767.19	4.353	46
Brazil	2020-11-13	5825111	38718	165005	576	27178.7	180.65	769.878	2.687	46
Brazil	2020-11-14	5851389	26278	165739	734	27301.3	122.607	773.302	3.425	46
Brazil	2020-11-15	5865295	13906	165879	140	27366.2	64.882	773.956	0.653	46
Brazil	2020-11-16	5881039	15744	166136	257	27439.7	73.458	775.155	1.199	47
Brazil	2020-11-17	5916529	35490	166814	678	27605.2	165.589	778.318	3.163	47
Brazil	2020-11-18	5951281	34752	167568	754	27767.4	162.145	781.836	3.518	47
Brazil	2020-11-19	5987143	35862	168218	650	27934.7	167.324	784.869	3.033	47
Brazil	2020-11-20	6025913	38770	168731	513	28115.6	180.892	787.263	2.394	47
Brazil	2020-11-21	6056135	30222	169088	357	28256.6	141.009	788.928	1.666	47
Brazil	2020-11-22	6074061	17926	169266	178	28340.3	83.639	789.759	0.831	47
Brazil	2020-11-23	6092219	18158	169621	355	28425	84.721	791.415	1.656	48
Brazil	2020-11-24	6126752	34533	170248	627	28586.1	161.124	794.341	2.925	48
Brazil	2020-11-25	6171380	44628	170871	623	28794.3	208.225	797.247	2.907	48
Brazil	2020-11-26	6212265	40885	171581	710	28985.1	190.761	800.56	3.313	48
Brazil	2020-11-27	6245773	33508	172140	559	29141.4	156.341	803.168	2.608	48
Brazil	2020-11-28	6297258	51485	172684	544	29381.7	240.218	805.706	2.538	48
Brazil	2020-11-29	6318270	21012	172917	233	29479.7	98.037	806.793	1.087	48
Brazil	2020-11-30	6341965	23695	173268	351	29590.2	110.556	808.431	1.638	49
Brazil	2020-12-01	6393950	51985	173953	685	29832.8	242.551	811.627	3.196	49
Brazil	2020-12-02	6442425	48475	174632	679	30059	226.174	814.795	3.168	49
Brazil	2020-12-03	6492564	50139	175393	761	30292.9	233.938	818.346	3.551	49
Brazil	2020-12-04	6540235	47671	176071	678	30515.3	222.423	821.509	3.163	49
Brazil	2020-12-05	6580517	40282	176718	647	30703.3	187.947	824.528	3.019	49
Brazil	2020-12-06	6606947	26430	177058	340	30826.6	123.317	826.114	1.586	49
Brazil	2020-12-07	6633971	27024	177483	425	30952.7	126.088	828.097	1.983	50
Brazil	2020-12-08	6681767	47796	178281	798	31175.7	223.006	831.821	3.723	50
Brazil	2020-12-09	6736358	54591	179134	853	31430.4	254.71	835.801	3.98	50
Brazil	2020-12-10	6789908	53550	179903	769	31680.2	249.853	839.389	3.588	50
Brazil	2020-12-11	6842458	52550	180564	661	31925.4	245.187	842.473	3.084	50
Brazil	2020-12-12	6884782	42324	181241	677	32122.9	197.475	845.631	3.159	50
Brazil	2020-12-13	6906811	22029	181536	295	32225.7	102.783	847.008	1.376	50
Brazil	2020-12-14	6934191	27380	182049	513	32353.4	127.749	849.401	2.394	51
Brazil	2020-12-15	6982223	48032	182983	934	32577.5	224.107	853.759	4.358	51
Brazil	2020-12-16	7048347	66124	183924	941	32886.1	308.52	858.15	4.391	51
Brazil	2020-12-17	7117046	68699	184985	1061	33206.6	320.535	863.1	4.95	51
Brazil	2020-12-18	7169899	52853	185802	817	33453.2	246.601	866.912	3.812	51
Brazil	2020-12-19	7218141	48242	186461	659	33678.3	225.087	869.987	3.075	51
Brazil	2020-12-20	7242625	24484	186880	419	33792.5	114.237	871.942	1.955	51
Brazil	2020-12-21	7270270	27645	187441	561	33921.5	128.986	874.559	2.618	52
Brazil	2020-12-22	7326935	56665	188410	969	34185.9	264.387	879.08	4.521	52
Brazil	2020-12-23	7372614	45679	189375	965	34399	213.128	883.583	4.502	52
Brazil	2020-12-24	7430825	58211	190135	760	34670.6	271.6	887.129	3.546	52
Brazil	2020-12-25	7452008	21183	190617	482	34769.5	98.835	889.378	2.249	52
Brazil	2020-12-26	7469541	17533	190913	296	34851.3	81.805	890.759	1.381	52
Brazil	2020-12-27	7487155	17614	191250	337	34933.5	82.183	892.331	1.572	52
Brazil	2020-12-28	7514592	27437	191788	538	35061.5	128.015	894.842	2.51	53
Brazil	2020-12-29	7570963	56371	192839	1051	35324.5	263.015	899.745	4.904	53
Brazil	2020-12-30	7626563	55600	194056	1217	35583.9	259.418	905.424	5.678	53
Brazil	2020-12-31	7681032	54469	195072	1016	35838	254.141	910.164	4.74	53
Brazil	2021-01-01	7703971	22939	195541	469	35945.1	107.028	912.352	2.188	53
Brazil	2021-01-02	7719324	15353	195834	293	36016.7	71.634	913.719	1.367	53
Brazil	2021-01-03	7736514	17190	196145	311	36096.9	80.205	915.17	1.451	53
Brazil	2021-01-04	7761553	25039	196742	597	36213.7	116.827	917.956	2.785	1
Brazil	2021-01-05	7819636	58083	197930	1188	36484.7	271.003	923.499	5.543	1
Brazil	2021-01-06	7882143	62507	199161	1231	36776.4	291.644	929.242	5.744	1
Brazil	2021-01-07	7970112	87969	200679	1518	37186.8	410.444	936.325	7.083	1
Brazil	2021-01-08	8029698	59586	201760	1081	37464.8	278.015	941.369	5.044	1
Brazil	2021-01-09	8081091	51393	202769	1009	37704.6	239.789	946.076	4.708	1
Brazil	2021-01-10	8110118	29027	203259	490	37840.1	135.434	948.363	2.286	1
Brazil	2021-01-11	8140865	30747	203750	491	37983.5	143.459	950.654	2.291	2
Brazil	2021-01-12	8205289	64424	204875	1125	38284.1	300.589	955.903	5.249	2
Brazil	2021-01-13	8265116	59827	206139	1264	38563.3	279.14	961.8	5.898	2
Brazil	2021-01-14	8333445	68329	207293	1154	38882.1	318.808	967.184	5.384	2
Brazil	2021-01-15	8402542	69097	208428	1135	39204.5	322.392	972.48	5.296	2
Brazil	2021-01-16	8460987	58445	209442	1014	39477.1	272.692	977.211	4.731	2
Brazil	2021-01-17	8492403	31416	209993	551	39623.7	146.58	979.782	2.571	2
Brazil	2021-01-18	8521336	28933	210469	476	39758.7	134.995	982.003	2.221	3
Brazil	2021-01-19	8583485	62149	211629	1160	40048.7	289.974	987.415	5.412	3
Brazil	2021-01-20	8647962	64477	213024	1395	40349.5	300.836	993.924	6.509	3
Brazil	2021-01-21	8706912	58950	214371	1347	40624.6	275.048	1000.21	6.285	3
Brazil	2021-01-22	8763517	56605	215442	1071	40888.7	264.107	1005.21	4.997	3
Brazil	2021-01-23	8821815	58298	216587	1145	41160.7	272.006	1010.55	5.342	3
Brazil	2021-01-24	8850334	28519	217182	595	41293.8	133.064	1013.32	2.776	3
Brazil	2021-01-25	8880864	30530	217872	690	41436.2	142.446	1016.54	3.219	4
Brazil	2021-01-26	8942472	61608	219027	1155	41723.6	287.45	1021.93	5.389	4
Brazil	2021-01-27	9007244	64772	220363	1336	42025.9	302.212	1028.17	6.233	4
Brazil	2021-01-28	9068004	60760	221801	1438	42309.4	283.493	1034.88	6.709	4
Brazil	2021-01-29	9127507	59503	222888	1087	42587	277.628	1039.95	5.072	4
Brazil	2021-01-30	9180621	53114	224080	1192	42834.8	247.818	1045.51	5.562	4
Brazil	2021-01-31	9208521	27900	224648	568	42965	130.175	1048.16	2.65	4
Brazil	2021-02-01	9237011	28490	225271	623	43097.9	132.928	1051.07	2.907	5
Brazil	2021-02-02	9293289	56278	226532	1261	43360.5	262.581	1056.95	5.884	5
Brazil	2021-02-03	9347703	54414	227731	1199	43614.4	253.884	1062.54	5.594	5
Brazil	2021-02-04	9404810	57107	229007	1276	43880.8	266.449	1068.5	5.954	5
Brazil	2021-02-05	9456500	51690	230258	1251	44122	241.174	1074.33	5.837	5
Brazil	2021-02-06	9502810	46310	231195	937	44338.1	216.072	1078.71	4.372	5
Brazil	2021-02-07	9528972	26162	231684	489	44460.1	122.066	1080.99	2.282	5
Brazil	2021-02-08	9557558	28586	232405	721	44593.5	133.376	1084.35	3.364	6
Brazil	2021-02-09	9608775	51217	233720	1315	44832.5	238.967	1090.49	6.136	6
Brazil	2021-02-10	9669883	61108	235081	1361	45117.6	285.117	1096.84	6.35	6
Brazil	2021-02-11	9723487	53604	236523	1442	45367.7	250.105	1103.57	6.728	6
Brazil	2021-02-12	9772429	48942	237743	1220	45596	228.353	1109.26	5.692	6
Brazil	2021-02-13	9817285	44856	238768	1025	45805.3	209.288	1114.04	4.782	6
Brazil	2021-02-14	9848008	30723	239421	653	45948.7	143.347	1117.09	3.047	6
Brazil	2021-02-15	9873816	25808	240032	611	46069.1	120.415	1119.94	2.851	7
Brazil	2021-02-16	9939100	65284	241124	1092	46373.7	304.601	1125.03	5.095	7
Brazil	2021-02-17	9986325	47225	242313	1189	46594	220.342	1130.58	5.548	7
Brazil	2021-02-18	10039804	53479	243752	1439	46843.6	249.521	1137.29	6.714	7
Brazil	2021-02-19	10091961	52157	245083	1331	47086.9	243.353	1143.5	6.21	7
Brazil	2021-02-20	10144332	52371	246114	1031	47331.3	244.352	1148.32	4.81	7
Brazil	2021-02-21	10173817	29485	246720	606	47468.8	137.571	1151.14	2.827	7
Brazil	2021-02-22	10205663	31846	247431	711	47617.4	148.587	1154.46	3.317	8
Brazil	2021-02-23	10269248	63585	248790	1359	47914.1	296.674	1160.8	6.341	8
Brazil	2021-02-24	10334634	65386	250236	1446	48219.2	305.077	1167.55	6.747	8
Brazil	2021-02-25	10402913	68279	251811	1575	48537.8	318.575	1174.9	7.349	8
Brazil	2021-02-26	10466308	63395	253154	1343	48833.5	295.787	1181.16	6.266	8
Brazil	2021-02-27	10524726	58418	254406	1252	49106.1	272.566	1187	5.842	8
Brazil	2021-02-28	10558091	33365	255179	773	49261.8	155.674	1190.61	3.607	8
Brazil	2021-03-01	10598476	40385	256007	828	49450.2	188.428	1194.47	3.863	9
Brazil	2021-03-02	10658171	59695	257728	1721	49728.7	278.524	1202.5	8.03	9
Brazil	2021-03-03	10731070	72899	259576	1848	50068.9	340.131	1211.13	8.622	9
Brazil	2021-03-04	10807092	76022	261384	1808	50423.6	354.702	1219.56	8.436	9
Brazil	2021-03-05	10879597	72505	263098	1714	50761.9	338.293	1227.56	7.997	9
Brazil	2021-03-06	10946501	66904	264588	1490	51074	312.16	1234.51	6.952	9
Brazil	2021-03-07	11028185	81684	265686	1098	51455.1	381.12	1239.63	5.123	9
Brazil	2021-03-08	11064770	36585	266808	1122	51625.8	170.698	1244.87	5.235	10
Brazil	2021-03-09	11136064	71294	268759	1951	51958.5	332.642	1253.97	9.103	10
Brazil	2021-03-10	11217531	81467	271140	2381	52338.6	380.107	1265.08	11.109	10
Brazil	2021-03-11	11294602	77071	273335	2195	52698.2	359.597	1275.32	10.241	10
Brazil	2021-03-12	11377073	82471	275457	2122	53083	384.792	1285.22	9.901	10
Brazil	2021-03-13	11447416	70343	277413	1956	53411.2	328.205	1294.35	9.126	10
Brazil	2021-03-14	11490864	43448	278483	1070	53613.9	202.719	1299.34	4.992	10
Brazil	2021-03-15	11535178	44314	279817	1334	53820.7	206.76	1305.57	6.224	11
Brazil	2021-03-16	11620823	85645	282667	2850	54220.3	399.601	1318.86	13.297	11
Brazil	2021-03-17	11709475	88652	285328	2661	54633.9	413.631	1331.28	12.416	11
Brazil	2021-03-18	11797401	87926	288052	2724	55044.1	410.244	1343.99	12.71	11
Brazil	2021-03-19	11885660	88259	290708	2656	55455.9	411.797	1356.38	12.392	11
Brazil	2021-03-20	11958814	73154	293076	2368	55797.3	341.321	1367.43	11.049	11
Brazil	2021-03-21	12006259	47445	294323	1247	56018.6	221.368	1373.25	5.818	11
Brazil	2021-03-22	12062229	55970	295926	1603	56279.8	261.144	1380.73	7.479	12
Brazil	2021-03-23	12147437	85208	299073	3147	56677.3	397.562	1395.41	14.683	12
Brazil	2021-03-24	12238343	90906	301390	2317	57101.5	424.148	1406.22	10.811	12
Brazil	2021-03-25	12336604	98261	304044	2654	57559.9	458.465	1418.6	12.383	12
Brazil	2021-03-26	12416950	80346	307554	3510	57934.8	374.877	1434.98	16.377	12
Brazil	2021-03-27	12498653	81703	310963	3409	58316	381.209	1450.89	15.906	12
Brazil	2021-03-28	12545611	46958	312545	1582	58535.1	219.096	1458.27	7.381	12
Brazil	2021-03-29	12588226	42615	314558	2013	58734	198.832	1467.66	9.392	13
Brazil	2021-03-30	12674667	86441	318213	3655	59137.3	403.315	1484.71	17.053	13
Brazil	2021-03-31	12763392	88725	322138	3925	59551.2	413.972	1503.03	18.313	13
Brazil	2021-04-01	12851165	87773	325793	3655	59960.8	409.53	1520.08	17.053	13
Brazil	2021-04-02	12920540	69375	328594	2801	60284.5	323.689	1533.15	13.069	13
Brazil	2021-04-03	12959895	39355	330503	1909	60468.1	183.622	1542.06	8.907	13
Brazil	2021-04-04	12992213	32318	331745	1242	60618.9	150.789	1547.85	5.795	13
Brazil	2021-04-05	13034887	42674	333657	1912	60818	199.108	1556.77	8.921	14
Brazil	2021-04-06	13120019	85132	337725	4068	61215.2	397.208	1575.75	18.98	14
Brazil	2021-04-07	13208715	88696	341396	3671	61629	413.836	1592.88	17.128	14
Brazil	2021-04-08	13297270	88555	345544	4148	62042.2	413.179	1612.23	19.354	14
Brazil	2021-04-09	13385380	88110	349296	3752	62453.3	411.102	1629.74	17.506	14
Brazil	2021-04-10	13451932	66552	351674	2378	62763.8	310.517	1640.84	11.095	14
Brazil	2021-04-11	13491107	39175	353531	1857	62946.6	182.782	1649.5	8.664	14
Brazil	2021-04-12	13530757	39650	355242	1711	63131.6	184.998	1657.48	7.983	15
Brazil	2021-04-13	13613418	82661	358999	3757	63517.3	385.678	1675.01	17.529	15
Brazil	2021-04-14	13688024	74606	362444	3445	63865.4	348.096	1691.09	16.074	15
Brazil	2021-04-15	13759207	71183	365935	3491	64197.5	332.125	1707.37	16.288	15
Brazil	2021-04-16	13843594	84387	369272	3337	64591.2	393.732	1722.94	15.57	15
Brazil	2021-04-17	13912159	68565	372149	2877	64911.1	319.91	1736.37	13.423	15
Brazil	2021-04-18	13950997	38838	373671	1522	65092.3	181.21	1743.47	7.101	15
Brazil	2021-04-19	13987519	36522	375427	1756	65262.8	170.404	1751.66	8.193	16
Brazil	2021-04-20	14060162	72643	378774	3347	65601.7	338.937	1767.28	15.616	16
Brazil	2021-04-21	14134150	73988	381971	3197	65946.9	345.212	1782.19	14.917	16
Brazil	2021-04-22	14182258	48108	384022	2051	66171.4	224.462	1791.76	9.57	16
Brazil	2021-04-23	14251539	69281	387064	3042	66494.6	323.25	1805.96	14.193	16
Brazil	2021-04-24	14315320	63781	389830	2766	66792.2	297.588	1818.86	12.906	16
Brazil	2021-04-25	14348961	33641	391164	1334	66949.2	156.962	1825.09	6.224	16
Brazil	2021-04-26	14381359	32398	392544	1380	67100.3	151.162	1831.53	6.439	17
Brazil	2021-04-27	14457203	75844	395625	3081	67454.2	353.872	1845.9	14.375	17
Brazil	2021-04-28	14534482	77279	398637	3012	67814.8	360.567	1859.95	14.053	17
Brazil	2021-04-29	14603096	68614	401669	3032	68134.9	320.138	1874.1	14.147	17
Brazil	2021-04-30	14675104	72008	404530	2861	68470.9	335.974	1887.45	13.349	17
Brazil	2021-05-01	14733396	58292	406770	2240	68742.9	271.978	1897.9	10.451	17
Brazil	2021-05-02	14762684	29288	408036	1266	68879.5	136.652	1903.81	5.907	17
Brazil	2021-05-03	14801673	38989	409161	1125	69061.4	181.914	1909.06	5.249	18
Brazil	2021-05-04	14871208	69535	412140	2979	69385.9	324.435	1922.96	13.899	18
Brazil	2021-05-05	14947580	76372	414911	2771	69742.2	356.335	1935.88	12.929	18
Brazil	2021-05-06	15019870	72290	417447	2536	70079.5	337.29	1947.72	11.832	18
Brazil	2021-05-07	15096714	76844	419633	2186	70438	358.538	1957.92	10.199	18
Brazil	2021-05-08	15158475	61761	421715	2082	70726.2	288.164	1967.63	9.714	18
Brazil	2021-05-09	15191195	32720	422637	922	70878.8	152.664	1971.93	4.302	18
Brazil	2021-05-10	15227496	36301	423748	1111	71048.2	169.373	1977.12	5.184	19
Brazil	2021-05-11	15297602	70106	425993	2245	71375.3	327.099	1987.59	10.475	19
Brazil	2021-05-12	15373850	76248	428574	2581	71731.1	355.757	1999.63	12.042	19
Brazil	2021-05-13	15453880	80030	430851	2277	72104.5	373.403	2010.26	10.624	19
Brazil	2021-05-14	15531794	77914	433038	2187	72468	363.53	2020.46	10.204	19
Brazil	2021-05-15	15599145	67351	435039	2001	72782.3	314.245	2029.8	9.336	19
Brazil	2021-05-16	15636709	37564	436100	1061	72957.5	175.266	2034.75	4.95	19
Brazil	2021-05-17	15672307	35598	437185	1085	73123.6	166.093	2039.81	5.062	20
Brazil	2021-05-18	15747112	74805	439636	2451	73472.6	349.024	2051.25	11.436	20
Brazil	2021-05-19	15827375	80263	442136	2500	73847.1	374.49	2062.91	11.664	20
Brazil	2021-05-20	15910762	83387	444647	2511	74236.2	389.066	2074.63	11.716	20
Brazil	2021-05-21	15987393	76631	446773	2126	74593.7	357.544	2084.55	9.919	20
Brazil	2021-05-22	16055289	67896	448499	1726	74910.5	316.788	2092.6	8.053	20
Brazil	2021-05-23	16093784	38495	449388	889	75090.1	179.609	2096.75	4.148	20
Brazil	2021-05-24	16131264	37480	450250	862	75265	174.874	2100.77	4.022	21
Brazil	2021-05-25	16205305	74041	452434	2184	75610.5	345.459	2110.96	10.19	21
Brazil	2021-05-26	16285550	80245	454897	2463	75984.9	374.406	2122.45	11.492	21
Brazil	2021-05-27	16350081	64531	456998	2101	76286	301.088	2132.25	9.803	21
Brazil	2021-05-28	16403969	53888	459424	2426	76537.4	251.43	2143.57	11.319	21
Brazil	2021-05-29	16479832	75863	461365	1941	76891.3	353.96	2152.63	9.056	21
Brazil	2021-05-30	16521281	41449	462278	913	77084.7	193.392	2156.89	4.26	21
Brazil	2021-05-31	16557888	36607	463244	966	77255.5	170.8	2161.4	4.507	22
Brazil	2021-06-01	16636801	78913	465578	2334	77623.7	368.191	2172.29	10.89	22
Brazil	2021-06-02	16733079	96278	468086	2508	78072.9	449.212	2183.99	11.702	22
Brazil	2021-06-03	16809146	76067	470000	1914	78427.9	354.912	2192.92	8.93	22
Brazil	2021-06-04	16852317	43171	471191	1191	78629.3	201.427	2198.48	5.557	22
Brazil	2021-06-05	16913984	61667	472861	1670	78917	287.725	2206.27	7.792	22
Brazil	2021-06-06	16954327	40343	473741	880	79105.2	188.232	2210.37	4.106	22
Brazil	2021-06-07	16994043	39716	474890	1149	79290.5	185.306	2215.73	5.361	23
Brazil	2021-06-08	17049756	55713	477538	2648	79550.5	259.945	2228.09	12.355	23
Brazil	2021-06-09	17134623	84867	479930	2392	79946.5	395.971	2239.25	11.161	23
Brazil	2021-06-10	17225867	91244	482435	2505	80372.2	425.725	2250.94	11.688	23
Brazil	2021-06-11	17312179	86312	484612	2177	80774.9	402.713	2261.09	10.157	23
Brazil	2021-06-12	17385952	73773	486586	1974	81119.1	344.209	2270.3	9.21	23
Brazil	2021-06-13	17422936	36984	487706	1120	81291.7	172.559	2275.53	5.226	23
Brazil	2021-06-14	17465628	42692	488726	1020	81490.9	199.192	2280.29	4.759	24
Brazil	2021-06-15	17552769	87141	491411	2685	81897.4	406.581	2292.82	12.528	24
Brazil	2021-06-16	17639297	86528	494113	2702	82301.2	403.721	2305.43	12.607	24
Brazil	2021-06-17	17715789	76492	496427	2314	82658.1	356.895	2316.22	10.797	24
Brazil	2021-06-18	17811233	95444	498903	2476	83103.4	445.321	2327.77	11.552	24
Brazil	2021-06-19	17889167	77934	501108	2205	83467	363.623	2338.06	10.288	24
Brazil	2021-06-20	17933754	44587	502139	1031	83675	208.033	2342.87	4.81	24
Brazil	2021-06-21	17979164	45410	503120	981	83886.9	211.873	2347.45	4.577	25
Brazil	2021-06-22	18103412	124248	505223	2103	84466.6	579.714	2357.26	9.812	25
Brazil	2021-06-23	18180808	77396	507488	2265	84827.7	361.113	2367.83	10.568	25
Brazil	2021-06-24	18257432	76624	509526	2038	85185.2	357.511	2377.34	9.509	25
Brazil	2021-06-25	18332493	75061	511534	2008	85535.5	350.218	2386.71	9.369	25
Brazil	2021-06-26	18393158	60665	513051	1517	85818.5	283.05	2393.78	7.078	25
Brazil	2021-06-27	18425138	31980	513772	721	85967.7	149.212	2397.15	3.364	25
Brazil	2021-06-28	18457197	32059	514486	714	86117.3	149.58	2400.48	3.331	26
Brazil	2021-06-29	18523153	65956	516424	1938	86425	307.736	2409.52	9.042	26
Brazil	2021-06-30	18570296	47143	518488	2064	86645	219.959	2419.15	9.63	26
Brazil	2021-07-01	18631426	61130	520420	1932	86930.2	285.219	2428.17	9.014	26
Brazil	2021-07-02	18694998	63572	522296	1876	87226.8	296.613	2436.92	8.753	26
Brazil	2021-07-03	18748731	53733	523932	1636	87477.5	250.707	2444.55	7.633	26
Brazil	2021-07-04	18774193	25462	524703	771	87596.3	118.8	2448.15	3.597	26
Brazil	2021-07-05	18802128	27935	525492	789	87726.7	130.339	2451.83	3.681	27
Brazil	2021-07-06	18863811	61683	527251	1759	88014.5	287.8	2460.04	8.207	27
Brazil	2021-07-07	18917978	54167	528836	1585	88267.2	252.732	2467.43	7.395	27
Brazil	2021-07-08	18972125	54147	530563	1727	88519.8	252.638	2475.49	8.058	27
Brazil	2021-07-09	19030577	58452	532035	1472	88792.6	272.724	2482.36	6.868	27
Brazil	2021-07-10	19074698	44121	533193	1158	88998.4	205.859	2487.76	5.403	27
Brazil	2021-07-11	19093845	19147	533758	565	89087.8	89.336	2490.4	2.636	27
Brazil	2021-07-12	19113078	19233	534540	782	89177.5	89.737	2494.05	3.649	28
Brazil	2021-07-13	19161644	48566	536199	1659	89404.1	226.598	2501.79	7.741	28
Brazil	2021-07-14	19217741	56097	537735	1536	89665.8	261.737	2508.96	7.167	28
Brazil	2021-07-15	19272139	54398	539344	1609	89919.6	253.809	2516.46	7.507	28
Brazil	2021-07-16	19315054	42915	540733	1389	90119.9	200.232	2522.94	6.481	28
Brazil	2021-07-17	19364084	49030	542004	1271	90348.6	228.763	2528.87	5.93	28
Brazil	2021-07-18	19380831	16747	542485	481	90426.8	78.138	2531.12	2.244	28
Brazil	2021-07-19	19397587	16756	543153	668	90505	78.18	2534.24	3.117	29
Brazil	2021-07-20	19428736	31149	544532	1379	90650.3	145.335	2540.67	6.434	29
Brazil	2021-07-21	19484572	55836	545932	1400	90910.8	260.519	2547.2	6.532	29
Brazil	2021-07-22	19533253	48681	547363	1431	91138	227.135	2553.88	6.677	29
Brazil	2021-07-23	19640373	107120	548654	1291	91637.8	499.799	2559.9	6.024	29
Brazil	2021-07-24	19675021	34648	549735	1081	91799.4	161.66	2564.95	5.044	29
Brazil	2021-07-25	19693277	18256	550214	479	91884.6	85.179	2567.18	2.235	29
Brazil	2021-07-26	19714719	21442	550839	625	91984.6	100.044	2570.1	2.916	30
Brazil	2021-07-27	19758310	43591	552128	1289	92188	203.386	2576.11	6.014	30
Brazil	2021-07-28	19805359	47049	553501	1373	92407.5	219.521	2582.52	6.406	30
Brazil	2021-07-29	19846680	41321	554842	1341	92600.3	192.795	2588.77	6.257	30
Brazil	2021-07-30	19887058	40378	555727	885	92788.7	188.395	2592.9	4.129	30
Brazil	2021-07-31	19922146	35088	556676	949	92952.4	163.713	2597.33	4.428	30
Brazil	2021-08-01	19942499	20353	557091	415	93047.4	94.963	2599.27	1.936	30
Brazil	2021-08-02	19961374	18875	557635	544	93135.5	88.067	2601.8	2.538	31
Brazil	2021-08-03	19993870	32496	558872	1237	93287.1	151.619	2607.58	5.772	31
Brazil	2021-08-04	20034407	40537	559944	1072	93476.2	189.137	2612.58	5.002	31
Brazil	2021-08-05	20073891	39484	561070	1126	93660.5	184.224	2617.83	5.254	31
Brazil	2021-08-06	20116562	42671	562029	959	93859.5	199.094	2622.31	4.474	31
Brazil	2021-08-07	20156095	39533	563028	999	94044	184.452	2626.97	4.661	31
Brazil	2021-08-08	20169989	13894	563417	389	94108.8	64.826	2628.78	1.815	31
Brazil	2021-08-09	20185531	15542	563925	508	94181.3	72.516	2631.15	2.37	32
Brazil	2021-08-10	20220993	35462	565193	1268	94346.8	165.458	2637.07	5.916	32
Brazil	2021-08-11	20256436	35443	566238	1045	94512.2	165.369	2641.95	4.876	32
Brazil	2021-08-12	20292294	35858	567254	1016	94679.5	167.306	2646.68	4.74	32
Brazil	2021-08-13	20325289	32995	568146	892	94833.4	153.948	2650.85	4.162	32
Brazil	2021-08-14	20354591	29302	569058	912	94970.1	136.717	2655.1	4.255	32
Brazil	2021-08-15	20368358	13767	569447	389	95034.4	64.234	2656.92	1.815	32
Brazil	2021-08-16	20386548	18190	569861	414	95119.2	84.871	2658.85	1.932	33
Brazil	2021-08-17	20425554	39006	570955	1094	95301.2	181.994	2663.95	5.104	33
Brazil	2021-08-18	20465725	40171	571945	990	95488.7	187.429	2668.57	4.619	33
Brazil	2021-08-19	20501738	36013	572968	1023	95656.7	168.029	2673.34	4.773	33
Brazil	2021-08-20	20535951	34213	573862	894	95816.3	159.63	2677.52	4.171	33
Brazil	2021-08-21	20561273	25322	574473	611	95934.5	118.147	2680.37	2.851	33
Brazil	2021-08-22	20575218	13945	574806	333	95999.5	65.064	2681.92	1.554	33
Brazil	2021-08-23	20590872	15654	575223	417	96072.6	73.038	2683.87	1.946	34
Brazil	2021-08-24	20622681	31809	576082	859	96221	148.414	2687.88	4.008	34
Brazil	2021-08-25	20652660	29979	576969	887	96360.9	139.876	2692.01	4.139	34
Brazil	2021-08-26	20683583	30923	577840	871	96505.1	144.28	2696.08	4.064	34
Brazil	2021-08-27	20711339	27756	578658	818	96634.6	129.504	2699.89	3.817	34
Brazil	2021-08-28	20734286	22947	579287	629	96741.7	107.066	2702.83	2.935	34
Brazil	2021-08-29	20745549	11263	579565	278	96794.3	52.551	2704.12	1.297	34
Brazil	2021-08-30	20758350	12801	579883	318	96854	59.727	2705.61	1.484	35
Brazil	2021-08-31	20785196	26846	580764	881	96979.2	125.258	2709.72	4.111	35
Brazil	2021-09-01	20810944	25748	581461	697	97099.4	120.135	2712.97	3.252	35
Brazil	2021-09-02	20837967	27023	582243	782	97225.5	126.083	2716.62	3.649	35
Brazil	2021-09-03	20861571	23604	582983	740	97335.6	110.131	2720.07	3.453	35
Brazil	2021-09-04	20881896	20325	583621	638	97430.4	94.832	2723.05	2.977	35
Brazil	2021-09-05	20894557	12661	583892	271	97489.5	59.073	2724.31	1.264	35
Brazil	2021-09-06	20904729	10172	584112	220	97537	47.46	2725.34	1.026	36
Brazil	2021-09-07	20918333	13604	584439	327	97600.4	63.473	2726.87	1.526	36
Brazil	2021-09-08	20932515	14182	584688	249	97666.6	66.17	2728.03	1.162	36
Brazil	2021-09-09	20965338	32823	585512	824	97819.8	153.145	2731.87	3.845	36
Brazil	2021-09-10	20981793	16455	586148	636	97896.5	76.775	2734.84	2.967	36
Brazil	2021-09-11	20995555	13762	586817	669	97960.7	64.211	2737.96	3.121	36
Brazil	2021-09-12	21003416	7861	587116	299	97997.4	36.678	2739.36	1.395	36
Brazil	2021-09-13	21012064	8648	587400	284	98037.8	40.35	2740.68	1.325	37
Brazil	2021-09-14	21025635	13571	588078	678	98101.1	63.319	2743.84	3.163	37
Brazil	2021-09-15	21038911	13276	588879	801	98163	61.943	2747.58	3.737	37
Brazil	2021-09-16	21074358	35447	589542	663	98328.4	165.388	2750.68	3.093	37
Brazil	2021-09-17	21109695	35337	590180	638	98493.3	164.875	2753.65	2.977	37
Brazil	2021-09-18	21234573		590766	586	99075.9		2756.39	2.734	37
Brazil	2021-09-19	21243748	9175	591014	248	99118.8	42.809	2757.54	1.157	37
Brazil	2021-09-20	21253033	9285	591279	265	99162.1	43.322	2758.78	1.236	38
Brazil	2021-09-21	21268413	15380	591952	673	99233.8	71.76	2761.92	3.14	38
Brazil	2021-09-22	21300996	32583	592617	665	99385.9	152.025	2765.02	3.103	38
Brazil	2021-09-23	21325913	24917	593246	629	99502.1	116.257	2767.96	2.935	38
Brazil	2021-09-24	21344578	18665	593926	680	99589.2	87.087	2771.13	3.173	38
Brazil	2021-09-25	21358441	13863	594466	540	99653.9	64.682	2773.65	2.52	38
Brazil	2021-09-26	21367297	8856	594732	266	99695.2	41.32	2774.89	1.241	38
Brazil	2021-09-27	21376642	9345	594926	194	99738.8	43.602	2775.8	0.905	39
Brazil	2021-09-28	21393526	16884	595743	817	99817.6	78.777	2779.61	3.812	39
Brazil	2021-09-29	21410411	16885	596424	681	99896.4	78.782	2782.79	3.177	39
Brazil	2021-09-30	21432362	21951	597032	608	99998.8	102.419	2785.62	2.837	39
Brazil	2021-10-01	21450424	18062	597522	490	100083	84.273	2787.91	2.286	39
Brazil	2021-10-02	21462810	12386	597976	454	100141	57.79	2790.03	2.118	39
Brazil	2021-10-03	21471963	9153	598202	226	100184	42.706	2791.08	1.054	39
Brazil	2021-10-04	21483481	11518	598406	204	100237	53.741	2792.03	0.952	40
Brazil	2021-10-05	21505626	22145	599090	684	100341	103.324	2795.22	3.191	40
Brazil	2021-10-06	21524172	18546	599660	570	100427	86.532	2797.88	2.659	40
Brazil	2021-10-07	21538788	14616	600088	428	100495	68.195	2799.88	1.997	40
Brazil	2021-10-08	21557323	18535	600718	630	100582	86.48	2802.82	2.939	40
Brazil	2021-10-09	21572127	14804	601134	416	100651	69.072	2804.76	1.941	40
Brazil	2021-10-10	21580539	8412	601285	151	100690	39.249	2805.47	0.705	40
Brazil	2021-10-11	21587532	6993	601492	207	100723	32.628	2806.43	0.966	41
Brazil	2021-10-12	21594887	7355	601667	175	100757	34.317	2807.25	0.817	41
Brazil	2021-10-13	21603259	8372	601873	206	100796	39.062	2808.21	0.961	41
Brazil	2021-10-14	21618491	15232	602445	572	100867	71.069	2810.88	2.669	41
Brazil	2021-10-15	21632789	14298	602952	507	100934	66.711	2813.24	2.366	41
Brazil	2021-10-16	21642550	9761	603417	465	100979	45.543	2815.41	2.17	41
Brazil	2021-10-17	21648735	6185	603545	128	101008	28.858	2816.01	0.597	41
Brazil	2021-10-18	21658054	9319	603747	202	101052	43.48	2816.95	0.942	42
Brazil	2021-10-19	21671287	13233	604126	379	101114	61.742	2818.72	1.768	42
Brazil	2021-10-20	21686995	15708	604525	399	101187	73.29	2820.58	1.862	42
Brazil	2021-10-21	21703981	16986	604991	466	101266	79.253	2822.76	2.174	42
Brazil	2021-10-22	21717379	13398	605438	447	101329	62.512	2824.84	2.086	42
Brazil	2021-10-23	21729284	11905	605788	350	101384	55.546	2826.48	1.633	42
Brazil	2021-10-24	21733820	4536	605907	119	101405	21.164	2827.03	0.555	42
Brazil	2021-10-25	21741647	7827	606114	207	101442	36.519	2828	0.966	43
Brazil	2021-10-26	21754992	13345	606517	403	101504	62.265	2829.88	1.88	43
Brazil	2021-10-27	21772116	17124	606952	435	101584	79.897	2831.91	2.03	43
Brazil	2021-10-28	21785802	13686	607325	373	101648	63.856	2833.65	1.74	43
Brazil	2021-10-29	21798483	12681	607733	408	101707	59.167	2835.55	1.904	43
Brazil	2021-10-30	21808495	10012	607949	216	101754	46.714	2836.56	1.008	43
Brazil	2021-10-31	21814625	6130	608082	133	101782	28.601	2837.18	0.621	43
Brazil	2021-11-01	21819251	4626	608185	103	101804	21.584	2837.66	0.481	44
Brazil	2021-11-02	21825169	5918	608337	152	101832	27.612	2838.37	0.709	44
Brazil	2021-11-03	21841479	16310	608527	190	101908	76.099	2839.26	0.886	44
Brazil	2021-11-04	21854726	13247	608961	434	101969	61.808	2841.28	2.025	44
Brazil	2021-11-05	21867724	12998	609343	382	102030	60.646	2843.06	1.782	44
Brazil	2021-11-06	21878897	11173	609646	303	102082	52.131	2844.48	1.414	44
Brazil	2021-11-07	21884558	5661	609716	70	102109	26.413	2844.8	0.327	44
Brazil	2021-11-08	21891439	6881	609836	120	102141	32.105	2845.36	0.56	45
Brazil	2021-11-09	21903249	11810	610044	208	102196	55.103	2846.33	0.97	45
Brazil	2021-11-10	21918229	14980	610313	269	102266	69.893	2847.59	1.255	45
Brazil	2021-11-11	21933767	15538	610553	240	102338	72.497	2848.71	1.12	45
Brazil	2021-11-12	21948366	14599	611174	621	102406	68.116	2851.61	2.897	45
Brazil	2021-11-13	21957724	9358	611481	307	102450	43.662	2853.04	1.432	45
Brazil	2021-11-14	21962026	4302	611546	65	102470	20.072	2853.34	0.303	45
Brazil	2021-11-15	21964769	2743	611616	70	102483	12.798	2853.67	0.327	46
Brazil	2021-11-16	21971337	6568	611759	143	102514	30.645	2854.34	0.667	46
Brazil	2021-11-17	21984449	13112	612136	377	102575	61.178	2856.09	1.759	46
Brazil	2021-11-18	21995851	11402	612408	272	102628	53.199	2857.36	1.269	46
Brazil	2021-11-19	22008224	12373	612646	238	102686	57.73	2858.47	1.11	46
Brazil	2021-11-20	22016439	8215	612853	207	102724	38.329	2859.44	0.966	46
Brazil	2021-11-21	22021527	5088	612949	96	102748	23.74	2859.89	0.448	46
Brazil	2021-11-22	22025668	4141	613075	126	102767	19.321	2860.48	0.588	47
Brazil	2021-11-23	22038108	12440	613370	295	102825	58.042	2861.85	1.376	47
Brazil	2021-11-24	22050362	12254	613641	271	102882	57.175	2863.12	1.264	47
Brazil	2021-11-25	22062645	12283	613929	288	102940	57.31	2864.46	1.344	47
Brazil	2021-11-26	22073524	10879	614234	305	102990	50.759	2865.88	1.423	47
Brazil	2021-11-27	22081833	8309	614461	227	103029	38.768	2866.94	1.059	47
Brazil	2021-11-28	22085369	3536	614541	80	103046	16.498	2867.32	0.373	47
Brazil	2021-11-29	22089858	4489	614659	118	103067	20.945	2867.87	0.551	48
Brazil	2021-11-30	22100143	10285	614985	326	103115	47.988	2869.39	1.521	48
Brazil	2021-12-01	22112425	12282	615253	268	103172	57.305	2870.64	1.25	48
Brazil	2021-12-02	22124356	11931	615449	196	103227	55.667	2871.55	0.914	48
Brazil	2021-12-03	22134978	10622	615683	234	103277	49.56	2872.64	1.092	48
Brazil	2021-12-04	22142385	7407	615829	146	103312	34.559	2873.32	0.681	48
Brazil	2021-12-05	22147078	4693	615900	71	103333	21.897	2873.66	0.331	48
Brazil	2021-12-06	22153095	6017	616032	132	103362	28.074	2874.27	0.616	49
Brazil	2021-12-07	22163231	10136	616293	261	103409	47.292	2875.49	1.218	49
Brazil	2021-12-08	22173363	10132	616533	240	103456	47.274	2876.61	1.12	49
Brazil	2021-12-09	22182116	8753	616733	200	103497	40.84	2877.54	0.933	49
Brazil	2021-12-10	22189181	7065	616961	228	103530	32.964	2878.61	1.064	49
Brazil	2021-12-11	22191865	2684	617014	53	103542	12.523	2878.85	0.247	49
Brazil	2021-12-12	22193480	1615	617096	82	103550	7.535	2879.24	0.383	49
Brazil	2021-12-13	22196250	2770	617141	45	103563	12.924	2879.45	0.21	50
Brazil	2021-12-14	22200629	4379	617254	113	103583	20.431	2879.97	0.527	50
Brazil	2021-12-15	22205707	5078	617552	298	103607	23.693	2881.36	1.39	50
Brazil	2021-12-16	22209368	3661	617675	123	103624	17.081	2881.94	0.574	50
Brazil	2021-12-17	22213731	4363	617873	198	103644	20.357	2882.86	0.924	50
Brazil	2021-12-18	22216112	2381	618011	138	103656	11.109	2883.51	0.644	50
Brazil	2021-12-19	22217570	1458	618066	55	103662	6.803	2883.76	0.257	50
Brazil	2021-12-20	22220209	2639	618149	83	103675	12.313	2884.15	0.387	51
Brazil	2021-12-21	22223943	3734	618220	71	103692	17.422	2884.48	0.331	51
Brazil	2021-12-22	22227169	3226	618366	146	103707	15.052	2885.16	0.681	51
Brazil	2021-12-23	22230943	3774	618492	126	103725	17.609	2885.75	0.588	51
Brazil	2021-12-24	22234623	3680	618655	163	103742	17.17	2886.51	0.761	51
Brazil	2021-12-25	22238297	3674	618686	31	103759	17.142	2886.66	0.145	51
Brazil	2021-12-26	22243266	4969	618732	46	103782	23.184	2886.87	0.215	51
Brazil	2021-12-27	22250218	6952	618797	65	103815	32.437	2887.17	0.303	52
Brazil	2021-12-28	22259270	9052	618978	181	103857	42.235	2888.02	0.845	52
Brazil	2021-12-29	22269031	9761	619095	117	103903	45.543	2888.56	0.546	52
Brazil	2021-12-30	22281649	12618	619249	154	103961	58.873	2889.28	0.719	52
Brazil	2021-12-31	22291839	10190	619334	85	104009	47.544	2889.68	0.397	52
Brazil	2022-01-01	22295621	3782	619367	33	104027	17.646	2889.83	0.154	52
Brazil	2022-01-02	22297427	1806	619401	34	104035	8.426	2889.99	0.159	52
Brazil	2022-01-03	22309081	11654	619473	72	104089	54.375	2890.33	0.336	1
Brazil	2022-01-04	22328252	19171	619654	181	104179	89.448	2891.17	0.845	1
Brazil	2022-01-05	22351104	22852	619654	0	104285	106.623	2891.17	0	1
Brazil	2022-01-06	22386930	35826	619654	0	104453	167.156	2891.17	0	1
Brazil	2022-01-07	22450222	63292	619822	168	104748	295.307	2891.96	0.784	1
Brazil	2022-01-08	22499525	49303	619937	115	104978	230.037	2892.49	0.537	1
Brazil	2022-01-09	22529183	29658	620251	314	105116	138.378	2893.96	1.465	1
Brazil	2022-01-10	22563104	33921	620366	115	105275	158.268	2894.49	0.537	2
Brazil	2022-01-11	22636359	73255	620507	141	105616	341.792	2895.15	0.658	2
Brazil	2022-01-12	22724232	87873	620641	134	106026	409.996	2895.78	0.625	2
Brazil	2022-01-13	22822177	97945	620830	189	106483	456.99	2896.66	0.882	2
Brazil	2022-01-14	22933289	111112	621063	233	107002	518.425	2897.75	1.087	2
Brazil	2022-01-15	22981851	48562	621233	170	107228	226.58	2898.54	0.793	2
Brazil	2022-01-16	23015128	33277	621327	94	107384	155.263	2898.98	0.439	2
Brazil	2022-01-17	23089509	74381	621478	151	107731	347.046	2899.68	0.705	3
Brazil	2022-01-18	23229851	140342	621803	325	108385	654.806	2901.2	1.516	3
Brazil	2022-01-19	23425392	195541	622125	322	109298	912.352	2902.7	1.502	3
Brazil	2022-01-20	23595178	169786	622476	351	110090	792.185	2904.34	1.638	3
Brazil	2022-01-21	23766499	171321	622875	399	110889	799.347	2906.2	1.862	3
Brazil	2022-01-22	23931609	165110	623191	316	111660	770.368	2907.68	1.474	3
Brazil	2022-01-23	24054405	122796	623370	179	112233	572.94	2908.51	0.835	3
Brazil	2022-01-24	24142032	87627	623636	266	112642	408.849	2909.75	1.241	4
Brazil	2022-01-25	24342322	200290	624129	493	113576	934.51	2912.05	2.3	4
Brazil	2022-01-26	24560093	217771	624717	588	114592	1016.07	2914.8	2.743	4
Brazil	2022-01-27	24789795	229702	625390	673	115664	1071.74	2917.93	3.14	4
Brazil	2022-01-28	25050601	260806	626170	780	116881	1216.87	2921.57	3.639	4
Brazil	2022-01-29	25256198	205597	626870	700	117840	959.271	2924.84	3.266	4
Brazil	2022-01-30	25360647	104449	627150	280	118327	487.337	2926.15	1.306	4
Brazil	2022-01-31	25463530	102883	627589	439	118807	480.03	2928.2	2.048	5
Brazil	2022-02-01	25634781	171251	628356	767	119606	799.02	2931.77	3.579	5
Brazil	2022-02-02	25820745	185964	629301	945	120474	867.668	2936.18	4.409	5
Brazil	2022-02-03	26107894	287149	630301	1000	121814	1339.78	2940.85	4.666	5
Brazil	2022-02-04	26326454	218560	631265	964	122834	1019.75	2945.35	4.498	5
Brazil	2022-02-05	26484546	158092	632095	830	123571	737.623	2949.22	3.873	5
Brazil	2022-02-06	26546399	61853	632514	419	123860	288.593	2951.17	1.955	5
Brazil	2022-02-07	26616014	69615	632946	432	124185	324.809	2953.19	2.016	6
Brazil	2022-02-08	26793497	177483	634118	1172	125013	828.097	2958.66	5.468	6
Brazil	2022-02-09	26972914	179417	635421	1303	125850	837.121	2964.74	6.08	6
Brazil	2022-02-10	27135550	162636	636338	917	126609	758.825	2969.02	4.279	6
Brazil	2022-02-11	27299336	163786	637467	1129	127373	764.19	2974.28	5.268	6
Brazil	2022-02-12	27434286	134950	638346	879	128002	629.648	2978.39	4.101	6
Brazil	2022-02-13	27492904	58618	638673	327	128276	273.499	2979.91	1.526	6
Brazil	2022-02-14	27552267	59363	639151	478	128553	276.975	2982.14	2.23	7
Brazil	2022-02-15	27677468	125201	640076	925	129137	584.161	2986.46	4.316	7
Brazil	2022-02-16	27819996	142528	641096	1020	129802	665.005	2991.22	4.759	7
Brazil	2022-02-17	27940119	120123	642156	1060	130363	560.468	2996.16	4.946	7
Brazil	2022-02-18	28072238	132119	643340	1184	130979	616.439	3001.69	5.524	7
Brazil	2022-02-19	28177367	105129	644195	855	131470	490.509	3005.68	3.989	7
Brazil	2022-02-20	28218180	40813	644592	397	131660	190.425	3007.53	1.852	7
Brazil	2022-02-21	28258458	40278	644918	326	131848	187.928	3009.05	1.521	8
Brazil	2022-02-22	28361951	103493	645735	817	132331	482.876	3012.86	3.812	8
Brazil	2022-02-23	28493336	131385	646714	979	132944	613.014	3017.43	4.568	8
Brazil	2022-02-24	28589235	95899	647703	989	133391	447.444	3022.04	4.614	8
Brazil	2022-02-25	28679671	90436	648496	793	133813	421.955	3025.74	3.7	8
Brazil	2022-02-26	28749552	69881	649184	688	134139	326.05	3028.95	3.21	8
Brazil	2022-02-27	28776794	27242	649437	253	134266	127.105	3030.13	1.18	8
Brazil	2022-02-28	28796571	19777	649676	239	134359	92.275	3031.25	1.115	9
Brazil	2022-03-01	28818850	22279	649922	246	134463	103.949	3032.4	1.148	9
Brazil	2022-03-02	28846495	27645	650254	332	134592	128.986	3033.95	1.549	9
Brazil	2022-03-03	28906672	60177	650824	570	134872	280.773	3036.61	2.659	9
Brazil	2022-03-04	28978052	71380	651522	698	135205	333.044	3039.86	3.257	9
Brazil	2022-03-05	29040800	62748	652216	694	135498	292.769	3043.1	3.238	9
Brazil	2022-03-06	29056525	15725	652438	222	135571	73.369	3044.14	1.036	9
Brazil	2022-03-07	29077831	21306	652648	210	135671	99.409	3045.11	0.98	10
Brazil	2022-03-08	29152318	74487	653134	486	136018	347.54	3047.38	2.268	10
Brazil	2022-03-09	29198101	45783	653767	633	136232	213.614	3050.34	2.953	10
Brazil	2022-03-10	29259206	61105	654380	613	136517	285.103	3053.2	2.86	10
Brazil	2022-03-11	29313228	54022	654843	463	136769	252.055	3055.36	2.16	10
Brazil	2022-03-12	29361024	47796	655234	391	136992	223.006	3057.18	1.824	10
Brazil	2022-03-13	29374833	13809	655359	125	137057	64.43	3057.76	0.583	10
Brazil	2022-03-14	29391345	16512	655557	198	137134	77.041	3058.69	0.924	11
Brazil	2022-03-15	29441039	49694	655878	321	137366	231.862	3060.19	1.498	11
Brazil	2022-03-16	29488777	47738	656231	353	137588	222.735	3061.83	1.647	11
Brazil	2022-03-17	29532810	44033	656693	462	137794	205.448	3063.99	2.156	11
Brazil	2022-03-18	29584800	51990	657098	405	138036	242.574	3065.88	1.89	11
Brazil	2022-03-19	29624435	39635	657389	291	138221	184.928	3067.24	1.358	11
Brazil	2022-03-20	29637814	13379	657495	106	138284	62.424	3067.73	0.495	11
Brazil	2022-03-21	29650082	12268	657595	100	138341	57.24	3068.2	0.467	12
Brazil	2022-03-22	29691641	41559	658005	410	138535	193.905	3070.11	1.913	12
Brazil	2022-03-23	29738362	46721	658286	281	138753	217.99	3071.42	1.311	12
Brazil	2022-03-24	29775568	37206	658600	314	138926	173.595	3072.89	1.465	12
Brazil	2022-03-25	29809769	34201	658855	255	139086	159.575	3074.08	1.19	12
Brazil	2022-03-26	29839103	29334	659046	191	139223	136.866	3074.97	0.891	12
Brazil	2022-03-27	29849740	10637	659159	113	139272	49.63	3075.49	0.527	12
Brazil	2022-03-28	29857641	7901	659227	68	139309	36.864	3075.81	0.317	13
Brazil	2022-03-29	29887191	29550	659508	281	139447	137.874	3077.12	1.311	13
Brazil	2022-03-30	29920604	33413	659769	261	139603	155.898	3078.34	1.218	13
Brazil	2022-03-31	29951670	31066	660022	253	139748	144.947	3079.52	1.18	13
Brazil	2022-04-01	29978513	26843	660265	243	139873	125.244	3080.65	1.134	13
Brazil	2022-04-02	29995575	17062	660371	106	139953	79.608	3081.15	0.495	13
Brazil	2022-04-03	30002785	7210	660410	39	139987	33.64	3081.33	0.182	13
Brazil	2022-04-04	30015357	12572	660570	160	140045	58.658	3082.08	0.747	14
Brazil	2022-04-05	30042272	26915	660786	216	140171	125.58	3083.09	1.008	14
Brazil	2022-04-06	30069094	26822	660980	194	140296	125.146	3083.99	0.905	14
Brazil	2022-04-07	30095328	26234	661228	248	140418	122.402	3085.15	1.157	14
Brazil	2022-04-08	30125540	30212	661377	149	140559	140.963	3085.84	0.695	14
Brazil	2022-04-09	30146769	21229	661475	98	140658	99.05	3086.3	0.457	14
Brazil	2022-04-10	30153979	7210	661513	38	140692	33.64	3086.48	0.177	14
Brazil	2022-04-11	30161909	7930	661576	63	140729	37	3086.77	0.294	15
Brazil	2022-04-12	30184286	22377	661741	165	140833	104.406	3087.54	0.77	15
Brazil	2022-04-13	30210934	26648	661904	163	140958	124.334	3088.3	0.761	15
Brazil	2022-04-14	30234024	23090	662043	139	141065	107.733	3088.95	0.649	15
Brazil	2022-04-15	30247302	13278	662154	111	141127	61.952	3089.47	0.518	15
Brazil	2022-04-16	30250077	2775	662185	31	141140	12.948	3089.61	0.145	15
Brazil	2022-04-17	30252618	2541	662207	22	141152	11.856	3089.72	0.103	15
Brazil	2022-04-18	30261088	8470	662271	64	141192	39.519	3090.01	0.299	16
Brazil	2022-04-19	30275219	14131	662396	125	141258	65.932	3090.6	0.583	16
Brazil	2022-04-20	30311969	36750	662659	263	141429	171.468	3091.82	1.227	16
Brazil	2022-04-21	30330629	18660	662751	92	141516	87.064	3092.25	0.429	16
Brazil	2022-04-22	30338697	8068	662802	51	141554	37.644	3092.49	0.238	16
Brazil	2022-04-23	30345808	7111	662855	53	141587	33.178	3092.74	0.247	16
Brazil	2022-04-24	30349463	3655	662891	36	141604	17.053	3092.91	0.168	16
Brazil	2022-04-25	30355919	6456	662964	73	141634	30.122	3093.25	0.341	17
Brazil	2022-04-26	30378061	22142	663108	144	141737	103.31	3093.92	0.672	17
Brazil	2022-04-27	30399004	20943	663350	242	141835	97.716	3095.05	1.129	17
Brazil	2022-04-28	30418920	19916	663464	114	141928	92.924	3095.58	0.532	17
Brazil	2022-04-29	30433042	14122	663649	185	141994	65.89	3096.44	0.863	17
Brazil	2022-04-30	30448236	15194	663736	87	142065	70.892	3096.85	0.406	17
Brazil	2022-05-01	30454499	6263	663752	16	142094	29.222	3096.92	0.075	17
Brazil	2022-05-02	30460997	6498	663838	86	142124	30.318	3097.32	0.401	18
Brazil	2022-05-03	30482429	21432	663930	92	142224	99.997	3097.75	0.429	18
Brazil	2022-05-04	30502501	20072	663994	64	142318	93.652	3098.05	0.299	18
Brazil	2022-05-05	30524183	21682	664131	137	142419	101.164	3098.69	0.639	18
Brazil	2022-05-06	30543908	19725	664326	195	142511	92.033	3099.6	0.91	18
Brazil	2022-05-07	30558530	14622	664361	35	142580	68.223	3099.76	0.163	18
Brazil	2022-05-08	30564536	6006	664374	13	142608	28.023	3099.83	0.061	18
Brazil	2022-05-09	30574245	9709	664426	52	142653	45.3	3100.07	0.243	19
Brazil	2022-05-10	30594388	20143	664624	198	142747	93.983	3100.99	0.924	19
Brazil	2022-05-11	30617786	23398	664750	126	142856	109.17	3101.58	0.588	19
Brazil	2022-05-12	30639130	21344	664874	124	142956	99.587	3102.16	0.579	19
Brazil	2022-05-13	30664739	25609	665012	138	143075	119.486	3102.8	0.644	19
Brazil	2022-05-14	30682094	17355	665104	92	143156	80.975	3103.23	0.429	19
Brazil	2022-05-15	30688390	6296	665150	46	143185	29.376	3103.45	0.215	19
Brazil	2022-05-16	30701900	13510	665216	66	143248	63.035	3103.76	0.308	20
Brazil	2022-05-17	30701900	0	665216	0	143248	0	3103.76	0	20
Brazil	2022-05-18	30701900	0	665216	0	143248	0	3103.76	0	20
Brazil	2022-05-19	30701900	0	665216	0	143248	0	3103.76	0	20
Brazil	2022-05-20	30762413	60513	665722	506	143531	282.341	3106.11	2.361	20
Brazil	2022-05-21	30762413	0	665720		143531	0	3106.11		20
Brazil	2022-05-22	30791220	28807	665854	134	143665	134.407	3106.73	0.625	20
Brazil	2022-05-23	30803995	12775	665891	37	143725	59.605	3106.9	0.173	21
Brazil	2022-05-24	30836815	32820	666129	238	143878	153.131	3108.01	1.11	21
Brazil	2022-05-25	30851191	14376	666261	132	143945	67.075	3108.63	0.616	21
Brazil	2022-05-26	30880512	29321	666180		144082	136.805	3108.25		21
Brazil	2022-05-27	30921145	40633	666319	139	144271	189.585	3108.9	0.649	21
Brazil	2022-05-28	30945384	24239	666391	72	144384	113.094	3109.24	0.336	21
Brazil	2022-05-29	30953579	8195	666453	62	144423	38.236	3109.53	0.289	21
Brazil	2022-05-30	30977661	24082	666516	63	144535	112.361	3109.82	0.294	22
Brazil	2022-05-31	31019038	41377	666676	160	144728	193.056	3110.57	0.747	22
Brazil	2022-06-01	31060017	40979	666801	125	144919	191.199	3111.15	0.583	22
Brazil	2022-06-02	31101290	41273	666930	129	145112	192.571	3111.75	0.602	22
Brazil	2022-06-03	31137479	36189	666971	41	145281	168.85	3111.94	0.191	22
Brazil	2022-06-04	31137479	0	666971	0	145281	0	3111.94	0	22
Brazil	2022-06-05	31137479	0	666971	0	145281	0	3111.94	0	22
Brazil	2022-06-06	31195118	57639	667041	70	145550	268.931	3112.27	0.327	23
Brazil	2022-06-07	31266163	71045	667348	307	145881	331.481	3113.7	1.432	23
Brazil	2022-06-08	31315777	49614	667647	299	146113	231.488	3115.1	1.395	23
Brazil	2022-06-09	31360850	45073	667790	143	146323	210.301	3115.76	0.667	23
Brazil	2022-06-10	31417341	56491	667960	170	146587	263.575	3116.56	0.793	23
Brazil	2022-06-11	31445137	27796	668074	114	146716	129.69	3117.09	0.532	23
Brazil	2022-06-12	31456865	11728	668110	36	146771	54.72	3117.26	0.168	23
Brazil	2022-06-13	31497038	40173	668180	70	146958	187.439	3117.58	0.327	24
Brazil	2022-06-14	31541479	44441	668354	174	147166	207.352	3118.4	0.812	24
Brazil	2022-06-15	31611769	70290	668693	339	147494	327.958	3119.98	1.582	24
Brazil	2022-06-16	31611769	0	668693	0	147494	0	3119.98	0	24
Brazil	2022-06-17	31611769	0	668693	0	147494	0	3119.98	0	24
Brazil	2022-06-18	31611769	0	668693	0	147494	0	3119.98	0	24
Brazil	2022-06-19	31611769	0	668693	0	147494	0	3119.98	0	24
Brazil	2022-06-20	31754465	142696	669161	468	148159	665.789	3122.16	2.184	25
Brazil	2022-06-21	31818827	64362	669390	229	148460	300.299	3123.23	1.068	25
Brazil	2022-06-22	31890733	71906	669530	140	148795	335.498	3123.88	0.653	25
Brazil	2022-06-23	31962782	72049	669895	365	149131	336.165	3125.59	1.703	25
Brazil	2022-06-24	32023166	60384	670229	334	149413	281.739	3127.14	1.558	25
Brazil	2022-06-25	32023166	0	670229	0	149413	0	3127.14	0	25
Brazil	2022-06-26	32023166	0	670229	0	149413	0	3127.14	0	25
Brazil	2022-06-27	32130316	107150	670532	303	149913	499.939	3128.56	1.414	26
Brazil	2022-06-28	32206954	76638	670848	316	150271	357.576	3130.03	1.474	26
Brazil	2022-06-29	32206954	0	670848	0	150271	0	3130.03	0	26
Brazil	2022-06-30	32358018	151064	671416	568	150976	704.832	3132.68	2.65	26
Brazil	2022-07-01	32434063	76045	671700	284	151330	354.81	3134.01	1.325	26
Brazil	2022-07-02	32471847	37784	671858	158	151507	176.292	3134.74	0.737	26
Brazil	2022-07-03	32490422	18575	671911	53	151593	86.667	3134.99	0.247	26
Brazil	2022-07-04	32535923	45501	672033	122	151806	212.298	3135.56	0.569	27
Brazil	2022-07-05	32610514	74591	672429	396	152154	348.026	3137.41	1.848	27
Brazil	2022-07-06	32687680	77166	672790	361	152514	360.04	3139.09	1.684	27
Brazil	2022-07-07	32759730	72050	673073	283	152850	336.17	3140.41	1.32	27
Brazil	2022-07-08	32830844	71114	673339	266	153182	331.803	3141.66	1.241	27
Brazil	2022-07-09	32874501	43657	673554	215	153385	203.694	3142.66	1.003	27
Brazil	2022-07-10	32896464	21963	673610	56	153488	102.475	3142.92	0.261	27
Brazil	2022-07-11	32940507	44043	673758	148	153693	205.495	3143.61	0.691	28
Brazil	2022-07-12	33004555	64048	674102	344	153992	298.834	3145.22	1.605	28
Brazil	2022-07-13	33076779	72224	674482	380	154329	336.982	3146.99	1.773	28
Brazil	2022-07-14	33142158	65379	674779	297	154634	305.044	3148.37	1.386	28
Brazil	2022-07-15	33250117	107959	675090	311	155138	503.713	3149.82	1.451	28
Brazil	2022-07-16	33290266	40149	675295	205	155325	187.327	3150.78	0.956	28
Brazil	2022-07-17	33301118	10852	675350	55	155376	50.633	3151.04	0.257	28
Brazil	2022-07-18	33339815	38697	675518	168	155556	180.552	3151.82	0.784	29
Brazil	2022-07-19	33397814	57999	675871	353	155827	270.611	3153.47	1.647	29
Brazil	2022-07-20	33454294	56480	676217	346	156091	263.524	3155.08	1.614	29
Brazil	2022-07-21	33505727	51433	676486	269	156331	239.975	3156.34	1.255	29
Brazil	2022-07-22	33555526	49799	676766	280	156563	232.351	3157.64	1.306	29
Brazil	2022-07-23	33555526	0	676766	0	156563	0	3157.64	0	29
Brazil	2022-07-24	33591356	35830	676964	198	156730	167.175	3158.57	0.924	29
Brazil	2022-07-25	33621965	30609	677143	179	156873	142.815	3159.4	0.835	30
Brazil	2022-07-26	33659879	37914	677494	351	157050	176.899	3161.04	1.638	30
Brazil	2022-07-27	33704393	44514	677804	310	157257	207.693	3162.49	1.446	30
Brazil	2022-07-28	33748985	44592	678069	265	157465	208.057	3163.72	1.236	30
Brazil	2022-07-29	33790698	41713	678313	244	157660	194.624	3164.86	1.138	30
Brazil	2022-07-30	33813587	22889	678486	173	157767	106.795	3165.67	0.807	30
Brazil	2022-07-31	33833900	20313	678514	28	157862	94.776	3165.8	0.131	30
Brazil	2022-08-01	33855964	22064	678715	201	157965	102.946	3166.74	0.938	31
Brazil	2022-08-02	33890428	34464	679010	295	158125	160.802	3168.11	1.376	31
Brazil	2022-08-03	33924061	33633	679275	265	158282	156.924	3169.35	1.236	31
Brazil	2022-08-04	33964494	40433	679536	261	158471	188.652	3170.57	1.218	31
Brazil	2022-08-05	33994470	29976	679758	222	158611	139.862	3171.6	1.036	31
Brazil	2022-08-06	34011173	16703	679939	181	158689	77.933	3172.45	0.845	31
Brazil	2022-08-07	34018371	7198	679996	57	158722	33.584	3172.72	0.266	31
Brazil	2022-08-08	34035780	17409	680166	170	158804	81.227	3173.51	0.793	32
Brazil	2022-08-09	34066000	30220	680531	365	158945	141	3175.21	1.703	32
Brazil	2022-08-10	34066000	0	680531	0	158945	0	3175.21	0	32
Brazil	2022-08-11	34124579	58579	681006	475	159218	273.317	3177.43	2.216	32
Brazil	2022-08-12	34148131	23552	681253	247	159328	109.889	3178.58	1.152	32
Brazil	2022-08-13	34148131	0	681253	0	159328	0	3178.58	0	32
Brazil	2022-08-14	34148131	0	681253	0	159328	0	3178.58	0	32
Brazil	2022-08-15	34178240	30109	681557	304	159468	140.482	3180	1.418	33
Brazil	2022-08-16	34201280	23040	681763	206	159576	107.5	3180.96	0.961	33
Brazil	2022-08-17	34223207	21927	682010	247	159678	102.307	3182.11	1.152	33
Brazil	2022-08-18	34245374	22167	682216	206	159782	103.426	3183.07	0.961	33
Brazil	2022-08-19	34264237	18863	682358	142	159870	88.011	3183.74	0.663	33
Brazil	2022-08-20	34264237	0	682358	0	159870	0	3183.74	0	33
Brazil	2022-08-21	34264237	0	682358	0	159870	0	3183.74	0	33
Brazil	2022-08-22	34284864	20627	682549	191	159966	96.241	3184.63	0.891	34
Brazil	2022-08-23	34284864	0	682549	0	159966	0	3184.63	0	34
Brazil	2022-08-24	34329600	44736	683076	527	160175	208.729	3187.09	2.459	34
Brazil	2022-08-25	34350639	21039	683233	157	160273	98.163	3187.82	0.733	34
Brazil	2022-08-26	34368909	18270	683397	164	160358	85.244	3188.58	0.765	34
Brazil	2022-08-27	34368909	0	683397	0	160358	0	3188.58	0	34
Brazil	2022-08-28	34368909	0	683397	0	160358	0	3188.58	0	34
Brazil	2022-08-29	34397205	28296	683622	225	160490	132.023	3189.63	1.05	35
Brazil	2022-08-30	34414011	16806	683851	229	160568	78.413	3190.7	1.068	35
Brazil	2022-08-31	34429853	15842	683965	114	160642	73.915	3191.23	0.532	35
Brazil	2022-09-01	34429853		683965		160642		3191.23		35
China	2020-01-22	547		17		0.384		0.012		4
China	2020-01-23	639	92	18	1	0.448	0.065	0.013	0.001	4
China	2020-01-24	916	277	26	8	0.642	0.194	0.018	0.006	4
China	2020-01-25	1399	483	42	16	0.981	0.339	0.029	0.011	4
China	2020-01-26	2062	663	56	14	1.446	0.465	0.039	0.01	4
China	2020-01-27	2863	801	82	26	2.008	0.562	0.058	0.018	5
China	2020-01-28	5494	2631	131	49	3.853	1.845	0.092	0.034	5
China	2020-01-29	6070	576	133	2	4.257	0.404	0.093	0.001	5
China	2020-01-30	8124	2054	171	38	5.697	1.441	0.12	0.027	5
China	2020-01-31	9783	1659	213	42	6.861	1.163	0.149	0.029	5
China	2020-02-01	11871	2088	259	46	8.325	1.464	0.182	0.032	5
China	2020-02-02	16607	4736	361	102	11.647	3.321	0.253	0.072	5
China	2020-02-03	19693	3086	425	64	13.811	2.164	0.298	0.045	6
China	2020-02-04	23680	3987	490	65	16.607	2.796	0.344	0.046	6
China	2020-02-05	27409	3729	562	72	19.222	2.615	0.394	0.05	6
China	2020-02-06	30553	3144	632	70	21.427	2.205	0.443	0.049	6
China	2020-02-07	34075	3522	717	85	23.897	2.47	0.503	0.06	6
China	2020-02-08	36778	2703	804	87	25.793	1.896	0.564	0.061	6
China	2020-02-09	39790	3012	904	100	27.905	2.112	0.634	0.07	6
China	2020-02-10	42306	2516	1011	107	29.67	1.765	0.709	0.075	7
China	2020-02-11	44327	2021	1111	100	31.087	1.417	0.779	0.07	7
China	2020-02-12	44699	372	1116	5	31.348	0.261	0.783	0.004	7
China	2020-02-13	59832	15133	1368	252	41.961	10.613	0.959	0.177	7
China	2020-02-14	66292	6460	1520	152	46.492	4.53	1.066	0.107	7
China	2020-02-15	68347	2055	1662	142	47.933	1.441	1.166	0.1	7
China	2020-02-16	70446	2099	1765	103	49.405	1.472	1.238	0.072	7
China	2020-02-17	72364	1918	1863	98	50.75	1.345	1.307	0.069	8
China	2020-02-18	74139	1775	2002	139	51.995	1.245	1.404	0.097	8
China	2020-02-19	74546	407	2114	112	52.28	0.285	1.483	0.079	8
China	2020-02-20	74999	453	2236	122	52.598	0.318	1.568	0.086	8
China	2020-02-21	75472	473	2236	0	52.93	0.332	1.568	0	8
China	2020-02-22	76922	1450	2441	205	53.947	1.017	1.712	0.144	8
China	2020-02-23	76938	16	2443	2	53.958	0.011	1.713	0.001	8
China	2020-02-24	77152	214	2593	150	54.108	0.15	1.819	0.105	9
China	2020-02-25	77660	508	2663	70	54.464	0.356	1.868	0.049	9
China	2020-02-26	78065	405	2715	52	54.748	0.284	1.904	0.036	9
China	2020-02-27	78498	433	2744	29	55.052	0.304	1.924	0.02	9
China	2020-02-28	78824	326	2788	44	55.28	0.229	1.955	0.031	9
China	2020-02-29	79251	427	2835	47	55.58	0.299	1.988	0.033	9
China	2020-03-01	79826	575	2870	35	55.983	0.403	2.013	0.025	9
China	2020-03-02	80026	200	2912	42	56.123	0.14	2.042	0.029	10
China	2020-03-03	80151	125	2945	33	56.211	0.088	2.065	0.023	10
China	2020-03-04	80271	120	2981	36	56.295	0.084	2.091	0.025	10
China	2020-03-05	80422	151	3013	32	56.401	0.106	2.113	0.022	10
China	2020-03-06	80573	151	3042	29	56.507	0.106	2.133	0.02	10
China	2020-03-07	80652	79	3070	28	56.562	0.055	2.153	0.02	10
China	2020-03-08	80699	47	3097	27	56.595	0.033	2.172	0.019	10
China	2020-03-09	80735	36	3120	23	56.621	0.025	2.188	0.016	11
China	2020-03-10	80757	22	3136	16	56.636	0.015	2.199	0.011	11
China	2020-03-11	80785	28	3158	22	56.656	0.02	2.215	0.015	11
China	2020-03-12	80793	8	3169	11	56.661	0.006	2.222	0.008	11
China	2020-03-13	80801	8	3176	7	56.667	0.006	2.227	0.005	11
China	2020-03-14	80827	26	3189	13	56.685	0.018	2.236	0.009	11
China	2020-03-15	80848	21	3199	10	56.7	0.015	2.244	0.007	11
China	2020-03-16	80867	19	3213	14	56.713	0.013	2.253	0.01	12
China	2020-03-17	80884	17	3226	13	56.725	0.012	2.262	0.009	12
China	2020-03-18	80906	22	3237	11	56.741	0.015	2.27	0.008	12
China	2020-03-19	80931	25	3245	8	56.758	0.018	2.276	0.006	12
China	2020-03-20	80977	46	3249	4	56.79	0.032	2.279	0.003	12
China	2020-03-21	81014	37	3255	6	56.816	0.026	2.283	0.004	12
China	2020-03-22	81094	80	3270	15	56.872	0.056	2.293	0.011	12
China	2020-03-23	81118	24	3270	0	56.889	0.017	2.293	0	13
China	2020-03-24	81180	62	3277	7	56.933	0.043	2.298	0.005	13
China	2020-03-25	81221	41	3281	4	56.961	0.029	2.301	0.003	13
China	2020-03-26	81298	77	3287	6	57.015	0.054	2.305	0.004	13
China	2020-03-27	81345	47	3292	5	57.048	0.033	2.309	0.004	13
China	2020-03-28	81401	56	3295	3	57.088	0.039	2.311	0.002	13
China	2020-03-29	81444	43	3300	5	57.118	0.03	2.314	0.004	13
China	2020-03-30	81478	34	3304	4	57.142	0.024	2.317	0.003	14
China	2020-03-31	83065	1587	3305	1	58.255	1.113	2.318	0.001	14
China	2020-04-01	83224	159	3312	7	58.366	0.112	2.323	0.005	14
China	2020-04-02	83304	80	3318	6	58.422	0.056	2.327	0.004	14
China	2020-04-03	83391	87	3322	4	58.483	0.061	2.33	0.003	14
China	2020-04-04	83467	76	3326	4	58.537	0.053	2.333	0.003	14
China	2020-04-05	83541	74	3329	3	58.589	0.052	2.335	0.002	14
China	2020-04-06	83653	112	3331	2	58.667	0.079	2.336	0.001	15
China	2020-04-07	83713	60	3331	0	58.709	0.042	2.336	0	15
China	2020-04-08	83904	191	3333	2	58.843	0.134	2.337	0.001	15
China	2020-04-09	84006	102	3335	2	58.915	0.072	2.339	0.001	15
China	2020-04-10	84081	75	3336	1	58.967	0.053	2.34	0.001	15
China	2020-04-11	84163	82	3339	3	59.025	0.058	2.342	0.002	15
China	2020-04-12	84328	165	3339	0	59.14	0.116	2.342	0	15
China	2020-04-13	84435	107	3341	2	59.216	0.075	2.343	0.001	16
China	2020-04-14	84512	77	3341	0	59.27	0.054	2.343	0	16
China	2020-04-15	84607	95	3342	1	59.336	0.067	2.344	0.001	16
China	2020-04-16	84712	105	3342	0	59.41	0.074	2.344	0	16
China	2020-04-17	85121	409	4632		59.697	0.287	3.248		16
China	2020-04-18	85190	69	4632	0	59.745	0.048	3.248	0	16
China	2020-04-19	85251	61	4632	0	59.788	0.043	3.248	0	16
China	2020-04-20	85312	61	4632	0	59.831	0.043	3.248	0	17
China	2020-04-21	85378	66	4632	0	59.877	0.046	3.248	0	17
China	2020-04-22	85430	52	4632	0	59.913	0.036	3.248	0	17
China	2020-04-23	85468	38	4632	0	59.94	0.027	3.248	0	17
China	2020-04-24	85514	46	4632	0	59.972	0.032	3.248	0	17
China	2020-04-25	85550	36	4632	0	59.997	0.025	3.248	0	17
China	2020-04-26	85579	29	4633	1	60.018	0.02	3.249	0.001	17
China	2020-04-27	85610	31	4633	0	60.04	0.022	3.249	0	18
China	2020-04-28	85672	62	4633	0	60.083	0.043	3.249	0	18
China	2020-04-29	85701	29	4633	0	60.103	0.02	3.249	0	18
China	2020-04-30	85746	45	4633	0	60.135	0.032	3.249	0	18
China	2020-05-01	85766	20	4633	0	60.149	0.014	3.249	0	18
China	2020-05-02	85774	8	4633	0	60.155	0.006	3.249	0	18
China	2020-05-03	85758		4633	0	60.143		3.249	0	18
China	2020-05-04	85753		4633	0	60.14		3.249	0	19
China	2020-05-05	85770	17	4633	0	60.152	0.012	3.249	0	19
China	2020-05-06	85792	22	4633	0	60.167	0.015	3.249	0	19
China	2020-05-07	85799	7	4633	0	60.172	0.005	3.249	0	19
China	2020-05-08	85816	17	4633	0	60.184	0.012	3.249	0	19
China	2020-05-09	85845	29	4633	0	60.204	0.02	3.249	0	19
China	2020-05-10	85881	36	4633	0	60.23	0.025	3.249	0	19
China	2020-05-11	85888	7	4633	0	60.235	0.005	3.249	0	20
China	2020-05-12	85910	22	4633	0	60.25	0.015	3.249	0	20
China	2020-05-13	85921	11	4633	0	60.258	0.008	3.249	0	20
China	2020-05-14	85936	15	4633	0	60.268	0.011	3.249	0	20
China	2020-05-15	85955	19	4633	0	60.282	0.013	3.249	0	20
China	2020-05-16	85973	18	4634	1	60.294	0.013	3.25	0.001	20
China	2020-05-17	85992	19	4634	0	60.307	0.013	3.25	0	20
China	2020-05-18	86019	27	4634	0	60.326	0.019	3.25	0	21
China	2020-05-19	86035	16	4634	0	60.338	0.011	3.25	0	21
China	2020-05-20	86051	16	4634	0	60.349	0.011	3.25	0	21
China	2020-05-21	86082	31	4634	0	60.371	0.022	3.25	0	21
China	2020-05-22	86125	43	4634	0	60.401	0.03	3.25	0	21
China	2020-05-23	86156	31	4634	0	60.422	0.022	3.25	0	21
China	2020-05-24	86203	47	4634	0	60.455	0.033	3.25	0	21
China	2020-05-25	86250	47	4634	0	60.488	0.033	3.25	0	22
China	2020-05-26	86280	30	4634	0	60.509	0.021	3.25	0	22
China	2020-05-27	86310	30	4634	0	60.53	0.021	3.25	0	22
China	2020-05-28	86333	23	4634	0	60.547	0.016	3.25	0	22
China	2020-05-29	86342	9	4634	0	60.553	0.006	3.25	0	22
China	2020-05-30	86348	6	4634	0	60.557	0.004	3.25	0	22
China	2020-05-31	86367	19	4634	0	60.57	0.013	3.25	0	22
China	2020-06-01	86388	21	4634	0	60.585	0.015	3.25	0	23
China	2020-06-02	86397	9	4634	0	60.591	0.006	3.25	0	23
China	2020-06-03	86400	3	4634	0	60.594	0.002	3.25	0	23
China	2020-06-04	86409	9	4634	0	60.6	0.006	3.25	0	23
China	2020-06-05	86414	5	4634	0	60.603	0.004	3.25	0	23
China	2020-06-06	86422	8	4634	0	60.609	0.006	3.25	0	23
China	2020-06-07	86430	8	4634	0	60.615	0.006	3.25	0	23
China	2020-06-08	86435	5	4634	0	60.618	0.004	3.25	0	24
China	2020-06-09	86458	23	4634	0	60.634	0.016	3.25	0	24
China	2020-06-10	86474	16	4634	0	60.645	0.011	3.25	0	24
China	2020-06-11	86484	10	4634	0	60.652	0.007	3.25	0	24
China	2020-06-12	86495	11	4634	0	60.66	0.008	3.25	0	24
China	2020-06-13	86559	64	4634	0	60.705	0.045	3.25	0	24
China	2020-06-14	86615	56	4634	0	60.744	0.039	3.25	0	24
China	2020-06-15	86673	58	4634	0	60.785	0.041	3.25	0	25
China	2020-06-16	86723	50	4634	0	60.82	0.035	3.25	0	25
China	2020-06-17	86756	33	4634	0	60.843	0.023	3.25	0	25
China	2020-06-18	86796	40	4634	0	60.871	0.028	3.25	0	25
China	2020-06-19	86799	3	4634	0	60.873	0.002	3.25	0	25
China	2020-06-20	86861	62	4634	0	60.917	0.043	3.25	0	25
China	2020-06-21	86881	20	4634	0	60.931	0.014	3.25	0	25
China	2020-06-22	86909	28	4634	0	60.951	0.02	3.25	0	26
China	2020-06-23	86928	19	4634	0	60.964	0.013	3.25	0	26
China	2020-06-24	86948	20	4634	0	60.978	0.014	3.25	0	26
China	2020-06-25	86962	14	4634	0	60.988	0.01	3.25	0	26
China	2020-06-26	86987	25	4634	0	61.005	0.018	3.25	0	26
China	2020-06-27	87015	28	4634	0	61.025	0.02	3.25	0	26
China	2020-06-28	87032	17	4634	0	61.037	0.012	3.25	0	26
China	2020-06-29	87056	24	4634	0	61.054	0.017	3.25	0	27
China	2020-06-30	87060	4	4634	0	61.056	0.003	3.25	0	27
China	2020-07-01	87065	5	4634	0	61.06	0.004	3.25	0	27
China	2020-07-02	87072	7	4634	0	61.065	0.005	3.25	0	27
China	2020-07-03	87079	7	4634	0	61.07	0.005	3.25	0	27
China	2020-07-04	87091	12	4634	0	61.078	0.008	3.25	0	27
China	2020-07-05	87101	10	4634	0	61.085	0.007	3.25	0	27
China	2020-07-06	87113	12	4634	0	61.094	0.008	3.25	0	28
China	2020-07-07	87140	27	4634	0	61.113	0.019	3.25	0	28
China	2020-07-08	87155	15	4634	0	61.123	0.011	3.25	0	28
China	2020-07-09	87160	5	4634	0	61.127	0.004	3.25	0	28
China	2020-07-10	87163	3	4634	0	61.129	0.002	3.25	0	28
China	2020-07-11	87180	17	4634	0	61.141	0.012	3.25	0	28
China	2020-07-12	87193	13	4634	0	61.15	0.009	3.25	0	28
China	2020-07-13	87199	6	4634	0	61.154	0.004	3.25	0	29
China	2020-07-14	87213	14	4634	0	61.164	0.01	3.25	0	29
China	2020-07-15	87218	5	4634	0	61.167	0.004	3.25	0	29
China	2020-07-16	87234	16	4634	0	61.178	0.011	3.25	0	29
China	2020-07-17	87256	22	4634	0	61.194	0.015	3.25	0	29
China	2020-07-18	87286	30	4634	0	61.215	0.021	3.25	0	29
China	2020-07-19	87349	63	4634	0	61.259	0.044	3.25	0	29
China	2020-07-20	87372	23	4634	0	61.275	0.016	3.25	0	30
China	2020-07-21	87390	18	4634	0	61.288	0.013	3.25	0	30
China	2020-07-22	87437	47	4634	0	61.321	0.033	3.25	0	30
China	2020-07-23	87473	36	4634	0	61.346	0.025	3.25	0	30
China	2020-07-24	87539	66	4634	0	61.392	0.046	3.25	0	30
China	2020-07-25	87641	102	4634	0	61.464	0.072	3.25	0	30
China	2020-07-26	87753	112	4634	0	61.542	0.079	3.25	0	30
China	2020-07-27	87834	81	4634	0	61.599	0.057	3.25	0	31
China	2020-07-28	87945	111	4634	0	61.677	0.078	3.25	0	31
China	2020-07-29	88026	81	4634	0	61.734	0.057	3.25	0	31
China	2020-07-30	88162	136	4634	0	61.829	0.095	3.25	0	31
China	2020-07-31	88182	20	4634	0	61.843	0.014	3.25	0	31
China	2020-08-01	88248	66	4634	0	61.89	0.046	3.25	0	31
China	2020-08-02	88307	59	4634	0	61.931	0.041	3.25	0	31
China	2020-08-03	88348	41	4634	0	61.96	0.029	3.25	0	32
China	2020-08-04	88394	46	4634	0	61.992	0.032	3.25	0	32
China	2020-08-05	88455	61	4634	0	62.035	0.043	3.25	0	32
China	2020-08-06	88511	56	4634	0	62.074	0.039	3.25	0	32
China	2020-08-07	88556	45	4634	0	62.106	0.032	3.25	0	32
China	2020-08-08	88593	37	4634	0	62.132	0.026	3.25	0	32
China	2020-08-09	88653	60	4634	0	62.174	0.042	3.25	0	32
China	2020-08-10	88725	72	4634	0	62.224	0.05	3.25	0	33
China	2020-08-11	88759	34	4634	0	62.248	0.024	3.25	0	33
China	2020-08-12	88802	43	4634	0	62.278	0.03	3.25	0	33
China	2020-08-13	88852	50	4634	0	62.313	0.035	3.25	0	33
China	2020-08-14	88902	50	4634	0	62.348	0.035	3.25	0	33
China	2020-08-15	88940	38	4634	0	62.375	0.027	3.25	0	33
China	2020-08-16	88977	37	4634	0	62.401	0.026	3.25	0	33
China	2020-08-17	89035	58	4634	0	62.442	0.041	3.25	0	34
China	2020-08-18	89069	34	4634	0	62.465	0.024	3.25	0	34
China	2020-08-19	89088	19	4634	0	62.479	0.013	3.25	0	34
China	2020-08-20	89132	44	4634	0	62.51	0.031	3.25	0	34
China	2020-08-21	89174	42	4634	0	62.539	0.029	3.25	0	34
China	2020-08-22	89219	45	4634	0	62.571	0.032	3.25	0	34
China	2020-08-23	89250	31	4634	0	62.592	0.022	3.25	0	34
China	2020-08-24	89290	40	4634	0	62.62	0.028	3.25	0	35
China	2020-08-25	89321	31	4634	0	62.642	0.022	3.25	0	35
China	2020-08-26	89338	17	4634	0	62.654	0.012	3.25	0	35
China	2020-08-27	89365	27	4634	0	62.673	0.019	3.25	0	35
China	2020-08-28	89388	23	4634	0	62.689	0.016	3.25	0	35
China	2020-08-29	89404	16	4634	0	62.7	0.011	3.25	0	35
China	2020-08-30	89425	21	4634	0	62.715	0.015	3.25	0	35
China	2020-08-31	89454	29	4634	0	62.735	0.02	3.25	0	36
China	2020-09-01	89495	41	4634	0	62.764	0.029	3.25	0	36
China	2020-09-02	89526	31	4634	0	62.786	0.022	3.25	0	36
China	2020-09-03	89561	35	4634	0	62.81	0.025	3.25	0	36
China	2020-09-04	89595	34	4634	0	62.834	0.024	3.25	0	36
China	2020-09-05	89613	18	4634	0	62.847	0.013	3.25	0	36
China	2020-09-06	89641	28	4634	0	62.867	0.02	3.25	0	36
China	2020-09-07	89666	25	4634	0	62.884	0.018	3.25	0	37
China	2020-09-08	89680	14	4634	0	62.894	0.01	3.25	0	37
China	2020-09-09	89694	14	4634	0	62.904	0.01	3.25	0	37
China	2020-09-10	89724	30	4634	0	62.925	0.021	3.25	0	37
China	2020-09-11	89751	27	4634	0	62.944	0.019	3.25	0	37
China	2020-09-12	89768	17	4634	0	62.956	0.012	3.25	0	37
China	2020-09-13	89848	80	4634	0	63.012	0.056	3.25	0	37
China	2020-09-14	89894	46	4634	0	63.044	0.032	3.25	0	38
China	2020-09-15	89913	19	4634	0	63.057	0.013	3.25	0	38
China	2020-09-16	89936	23	4634	0	63.073	0.016	3.25	0	38
China	2020-09-17	89982	46	4634	0	63.106	0.032	3.25	0	38
China	2020-09-18	90014	32	4634	0	63.128	0.022	3.25	0	38
China	2020-09-19	90048	34	4634	0	63.152	0.024	3.25	0	38
China	2020-09-20	90081	33	4634	0	63.175	0.023	3.25	0	38
China	2020-09-21	90112	31	4634	0	63.197	0.022	3.25	0	39
China	2020-09-22	90137	25	4634	0	63.214	0.018	3.25	0	39
China	2020-09-23	90159	22	4634	0	63.23	0.015	3.25	0	39
China	2020-09-24	90187	28	4634	0	63.249	0.02	3.25	0	39
China	2020-09-25	90219	32	4634	0	63.272	0.022	3.25	0	39
China	2020-09-26	90263	44	4634	0	63.303	0.031	3.25	0	39
China	2020-09-27	90305	42	4634	0	63.332	0.029	3.25	0	39
China	2020-09-28	90331	26	4634	0	63.35	0.018	3.25	0	40
China	2020-09-29	90374	43	4634	0	63.381	0.03	3.25	0	40
China	2020-09-30	90403	29	4634	0	63.401	0.02	3.25	0	40
China	2020-10-01	90425	22	4634	0	63.416	0.015	3.25	0	40
China	2020-10-02	90467	42	4634	0	63.446	0.029	3.25	0	40
China	2020-10-03	90494	27	4634	0	63.465	0.019	3.25	0	40
China	2020-10-04	90535	41	4634	0	63.494	0.029	3.25	0	40
China	2020-10-05	90574	39	4634	0	63.521	0.027	3.25	0	41
China	2020-10-06	90611	37	4634	0	63.547	0.026	3.25	0	41
China	2020-10-07	90640	29	4634	0	63.567	0.02	3.25	0	41
China	2020-10-08	90668	28	4634	0	63.587	0.02	3.25	0	41
China	2020-10-09	90698	30	4634	0	63.608	0.021	3.25	0	41
China	2020-10-10	90758	60	4634	0	63.65	0.042	3.25	0	41
China	2020-10-11	90806	48	4634	0	63.684	0.034	3.25	0	41
China	2020-10-12	90844	38	4634	0	63.71	0.027	3.25	0	42
China	2020-10-13	90877	33	4634	0	63.733	0.023	3.25	0	42
China	2020-10-14	90899	22	4634	0	63.749	0.015	3.25	0	42
China	2020-10-15	90944	45	4634	0	63.78	0.032	3.25	0	42
China	2020-10-16	90965	21	4634	0	63.795	0.015	3.25	0	42
China	2020-10-17	90988	23	4634	0	63.811	0.016	3.25	0	42
China	2020-10-18	91035	47	4634	0	63.844	0.033	3.25	0	42
China	2020-10-19	91087	52	4634	0	63.881	0.036	3.25	0	43
China	2020-10-20	91120	33	4634	0	63.904	0.023	3.25	0	43
China	2020-10-21	91146	26	4634	0	63.922	0.018	3.25	0	43
China	2020-10-22	91188	42	4634	0	63.951	0.029	3.25	0	43
China	2020-10-23	91227	39	4634	0	63.979	0.027	3.25	0	43
China	2020-10-24	91267	40	4634	0	64.007	0.028	3.25	0	43
China	2020-10-25	91302	35	4634	0	64.031	0.025	3.25	0	43
China	2020-10-26	91477	175	4634	0	64.154	0.123	3.25	0	44
China	2020-10-27	91567	90	4634	0	64.217	0.063	3.25	0	44
China	2020-10-28	91628	61	4634	0	64.26	0.043	3.25	0	44
China	2020-10-29	91645	17	4634	0	64.272	0.012	3.25	0	44
China	2020-10-30	91731	86	4634	0	64.332	0.06	3.25	0	44
China	2020-10-31	91784	53	4634	0	64.369	0.037	3.25	0	44
China	2020-11-01	91874	90	4634	0	64.433	0.063	3.25	0	44
China	2020-11-02	91951	77	4634	0	64.487	0.054	3.25	0	45
China	2020-11-03	92020	69	4634	0	64.535	0.048	3.25	0	45
China	2020-11-04	92171	151	4634	0	64.641	0.106	3.25	0	45
China	2020-11-05	92221	50	4634	0	64.676	0.035	3.25	0	45
China	2020-11-06	92277	56	4634	0	64.715	0.039	3.25	0	45
China	2020-11-07	92330	53	4634	0	64.752	0.037	3.25	0	45
China	2020-11-08	92396	66	4634	0	64.799	0.046	3.25	0	45
China	2020-11-09	92426	30	4634	0	64.82	0.021	3.25	0	46
China	2020-11-10	92467	41	4634	0	64.848	0.029	3.25	0	46
China	2020-11-11	92495	28	4634	0	64.868	0.02	3.25	0	46
China	2020-11-12	92504	9	4634	0	64.874	0.006	3.25	0	46
China	2020-11-13	92536	32	4634	0	64.897	0.022	3.25	0	46
China	2020-11-14	92555	19	4634	0	64.91	0.013	3.25	0	46
China	2020-11-15	92565	10	4634	0	64.917	0.007	3.25	0	46
China	2020-11-16	92592	27	4634	0	64.936	0.019	3.25	0	47
China	2020-11-17	92610	18	4634	0	64.949	0.013	3.25	0	47
China	2020-11-18	92625	15	4634	0	64.959	0.011	3.25	0	47
China	2020-11-19	92648	23	4634	0	64.975	0.016	3.25	0	47
China	2020-11-20	92677	29	4634	0	64.996	0.02	3.25	0	47
China	2020-11-21	92712	35	4634	0	65.02	0.025	3.25	0	47
China	2020-11-22	92733	21	4634	0	65.035	0.015	3.25	0	47
China	2020-11-23	92764	31	4634	0	65.057	0.022	3.25	0	48
China	2020-11-24	92771	7	4634	0	65.062	0.005	3.25	0	48
China	2020-11-25	92797	26	4634	0	65.08	0.018	3.25	0	48
China	2020-11-26	92803	6	4634	0	65.084	0.004	3.25	0	48
China	2020-11-27	92817	14	4634	0	65.094	0.01	3.25	0	48
China	2020-11-28	92831	14	4634	0	65.104	0.01	3.25	0	48
China	2020-11-29	92858	27	4634	0	65.123	0.019	3.25	0	48
China	2020-11-30	92885	27	4634	0	65.142	0.019	3.25	0	49
China	2020-12-01	92894	9	4634	0	65.148	0.006	3.25	0	49
China	2020-12-02	92913	19	4634	0	65.161	0.013	3.25	0	49
China	2020-12-03	92935	22	4634	0	65.177	0.015	3.25	0	49
China	2020-12-04	92962	27	4634	0	65.196	0.019	3.25	0	49
China	2020-12-05	92991	29	4634	0	65.216	0.02	3.25	0	49
China	2020-12-06	93002	11	4634	0	65.224	0.008	3.25	0	49
China	2020-12-07	93022	20	4634	0	65.238	0.014	3.25	0	50
China	2020-12-08	93038	16	4634	0	65.249	0.011	3.25	0	50
China	2020-12-09	93050	12	4634	0	65.257	0.008	3.25	0	50
China	2020-12-10	93068	18	4634	0	65.27	0.013	3.25	0	50
China	2020-12-11	93086	18	4634	0	65.283	0.013	3.25	0	50
China	2020-12-12	93125	39	4634	0	65.31	0.027	3.25	0	50
China	2020-12-13	93150	25	4634	0	65.327	0.018	3.25	0	50
China	2020-12-14	93175	25	4634	0	65.345	0.018	3.25	0	51
China	2020-12-15	93192	17	4634	0	65.357	0.012	3.25	0	51
China	2020-12-16	93207	15	4634	0	65.367	0.011	3.25	0	51
China	2020-12-17	93225	18	4634	0	65.38	0.013	3.25	0	51
China	2020-12-18	93252	27	4634	0	65.399	0.019	3.25	0	51
China	2020-12-19	93291	39	4634	0	65.426	0.027	3.25	0	51
China	2020-12-20	93323	32	4634	0	65.449	0.022	3.25	0	51
China	2020-12-21	93352	29	4634	0	65.469	0.02	3.25	0	52
China	2020-12-22	93382	30	4634	0	65.49	0.021	3.25	0	52
China	2020-12-23	93412	30	4634	0	65.511	0.021	3.25	0	52
China	2020-12-24	93439	27	4634	0	65.53	0.019	3.25	0	52
China	2020-12-25	93475	36	4634	0	65.555	0.025	3.25	0	52
China	2020-12-26	93516	41	4634	0	65.584	0.029	3.25	0	52
China	2020-12-27	93551	35	4634	0	65.609	0.025	3.25	0	52
China	2020-12-28	93594	43	4634	0	65.639	0.03	3.25	0	53
China	2020-12-29	93619	25	4634	0	65.656	0.018	3.25	0	53
China	2020-12-30	93657	38	4634	0	65.683	0.027	3.25	0	53
China	2020-12-31	93679	22	4634	0	65.698	0.015	3.25	0	53
China	2021-01-01	93715	36	4634	0	65.724	0.025	3.25	0	53
China	2021-01-02	93762	47	4634	0	65.757	0.033	3.25	0	53
China	2021-01-03	93798	36	4634	0	65.782	0.025	3.25	0	53
China	2021-01-04	93867	69	4634	0	65.83	0.048	3.25	0	1
China	2021-01-05	93931	64	4634	0	65.875	0.045	3.25	0	1
China	2021-01-06	94050	119	4634	0	65.959	0.083	3.25	0	1
China	2021-01-07	94178	128	4634	0	66.048	0.09	3.25	0	1
China	2021-01-08	94263	85	4634	0	66.108	0.06	3.25	0	1
China	2021-01-09	94369	106	4634	0	66.182	0.074	3.25	0	1
China	2021-01-10	94466	97	4634	0	66.25	0.068	3.25	0	1
China	2021-01-11	94566	100	4634	0	66.321	0.07	3.25	0	2
China	2021-01-12	94757	191	4634	0	66.454	0.134	3.25	0	2
China	2021-01-13	94891	134	4635	1	66.548	0.094	3.251	0.001	2
China	2021-01-14	95103	212	4635	0	66.697	0.149	3.251	0	2
China	2021-01-15	95279	176	4635	0	66.821	0.123	3.251	0	2
China	2021-01-16	95447	168	4635	0	66.938	0.118	3.251	0	2
China	2021-01-17	95643	196	4635	0	67.076	0.137	3.251	0	2
China	2021-01-18	95815	172	4635	0	67.196	0.121	3.251	0	3
China	2021-01-19	95949	134	4635	0	67.29	0.094	3.251	0	3
China	2021-01-20	96112	163	4635	0	67.405	0.114	3.251	0	3
China	2021-01-21	96279	167	4635	0	67.522	0.117	3.251	0	3
China	2021-01-22	96478	199	4635	0	67.661	0.14	3.251	0	3
China	2021-01-23	96627	149	4635	0	67.766	0.104	3.251	0	3
China	2021-01-24	96822	195	4635	0	67.903	0.137	3.251	0	3
China	2021-01-25	96864	42	4636	1	67.932	0.029	3.251	0.001	4
China	2021-01-26	96961	97	4636	0	68	0.068	3.251	0	4
China	2021-01-27	97073	112	4636	0	68.079	0.079	3.251	0	4
China	2021-01-28	97142	69	4636	0	68.127	0.048	3.251	0	4
China	2021-01-29	97224	82	4636	0	68.185	0.058	3.251	0	4
China	2021-01-30	97325	101	4636	0	68.255	0.071	3.251	0	4
China	2021-01-31	97328	3	4636	0	68.258	0.002	3.251	0	4
China	2021-02-01	97369	41	4636	0	68.286	0.029	3.251	0	5
China	2021-02-02	97403	34	4636	0	68.31	0.024	3.251	0	5
China	2021-02-03	97435	32	4636	0	68.333	0.022	3.251	0	5
China	2021-02-04	97461	26	4636	0	68.351	0.018	3.251	0	5
China	2021-02-05	97498	37	4636	0	68.377	0.026	3.251	0	5
China	2021-02-06	97518	20	4636	0	68.391	0.014	3.251	0	5
China	2021-02-07	97543	25	4636	0	68.408	0.018	3.251	0	5
China	2021-02-08	97573	30	4636	0	68.429	0.021	3.251	0	6
China	2021-02-09	97601	28	4636	0	68.449	0.02	3.251	0	6
China	2021-02-10	97607	6	4636	0	68.453	0.004	3.251	0	6
China	2021-02-11	97635	28	4636	0	68.473	0.02	3.251	0	6
China	2021-02-12	97647	12	4636	0	68.481	0.008	3.251	0	6
China	2021-02-13	97667	20	4636	0	68.495	0.014	3.251	0	6
China	2021-02-14	97692	25	4636	0	68.513	0.018	3.251	0	6
China	2021-02-15	97715	23	4636	0	68.529	0.016	3.251	0	7
China	2021-02-16	97731	16	4636	0	68.54	0.011	3.251	0	7
China	2021-02-17	97747	16	4636	0	68.551	0.011	3.251	0	7
China	2021-02-18	97777	30	4636	0	68.572	0.021	3.251	0	7
China	2021-02-19	97793	16	4636	0	68.584	0.011	3.251	0	7
China	2021-02-20	97811	18	4636	0	68.596	0.013	3.251	0	7
China	2021-02-21	97827	16	4636	0	68.608	0.011	3.251	0	7
China	2021-02-22	97843	16	4636	0	68.619	0.011	3.251	0	8
China	2021-02-23	97863	20	4636	0	68.633	0.014	3.251	0	8
China	2021-02-24	97878	15	4636	0	68.643	0.011	3.251	0	8
China	2021-02-25	97892	14	4636	0	68.653	0.01	3.251	0	8
China	2021-02-26	97907	15	4636	0	68.664	0.011	3.251	0	8
China	2021-02-27	97919	12	4636	0	68.672	0.008	3.251	0	8
China	2021-02-28	97944	25	4636	0	68.69	0.018	3.251	0	8
China	2021-03-01	97967	23	4636	0	68.706	0.016	3.251	0	9
China	2021-03-02	97981	14	4636	0	68.716	0.01	3.251	0	9
China	2021-03-03	98007	26	4636	0	68.734	0.018	3.251	0	9
China	2021-03-04	98028	21	4636	0	68.748	0.015	3.251	0	9
China	2021-03-05	98048	20	4636	0	68.763	0.014	3.251	0	9
China	2021-03-06	98085	37	4636	0	68.788	0.026	3.251	0	9
China	2021-03-07	98110	25	4636	0	68.806	0.018	3.251	0	9
China	2021-03-08	98133	23	4636	0	68.822	0.016	3.251	0	10
China	2021-03-09	98147	14	4636	0	68.832	0.01	3.251	0	10
China	2021-03-10	98174	27	4636	0	68.851	0.019	3.251	0	10
China	2021-03-11	98192	18	4636	0	68.863	0.013	3.251	0	10
China	2021-03-12	98206	14	4636	0	68.873	0.01	3.251	0	10
China	2021-03-13	98233	27	4636	0	68.892	0.019	3.251	0	10
China	2021-03-14	98248	15	4636	0	68.903	0.011	3.251	0	10
China	2021-03-15	98269	21	4636	0	68.917	0.015	3.251	0	11
China	2021-03-16	98278	9	4636	0	68.924	0.006	3.251	0	11
China	2021-03-17	98298	20	4636	0	68.938	0.014	3.251	0	11
China	2021-03-18	98315	17	4636	0	68.95	0.012	3.251	0	11
China	2021-03-19	98324	9	4636	0	68.956	0.006	3.251	0	11
China	2021-03-20	98343	19	4636	0	68.969	0.013	3.251	0	11
China	2021-03-21	98354	11	4636	0	68.977	0.008	3.251	0	11
China	2021-03-22	98370	16	4636	0	68.988	0.011	3.251	0	12
China	2021-03-23	98393	23	4636	0	69.004	0.016	3.251	0	12
China	2021-03-24	98411	18	4636	0	69.017	0.013	3.251	0	12
China	2021-03-25	98430	19	4636	0	69.03	0.013	3.251	0	12
China	2021-03-26	98473	43	4636	0	69.061	0.03	3.251	0	12
China	2021-03-27	98508	35	4636	0	69.085	0.025	3.251	0	12
China	2021-03-28	98535	27	4636	0	69.104	0.019	3.251	0	12
China	2021-03-29	98558	23	4636	0	69.12	0.016	3.251	0	13
China	2021-03-30	98572	14	4636	0	69.13	0.01	3.251	0	13
China	2021-03-31	98594	22	4636	0	69.145	0.015	3.251	0	13
China	2021-04-01	98641	47	4636	0	69.178	0.033	3.251	0	13
China	2021-04-02	98688	47	4636	0	69.211	0.033	3.251	0	13
China	2021-04-03	98724	36	4636	0	69.237	0.025	3.251	0	13
China	2021-04-04	98771	47	4636	0	69.27	0.033	3.251	0	13
China	2021-04-05	98810	39	4636	0	69.297	0.027	3.251	0	14
China	2021-04-06	98826	16	4636	0	69.308	0.011	3.251	0	14
China	2021-04-07	98854	28	4636	0	69.328	0.02	3.251	0	14
China	2021-04-08	98876	22	4636	0	69.343	0.015	3.251	0	14
China	2021-04-09	98901	25	4636	0	69.361	0.018	3.251	0	14
China	2021-04-10	98919	18	4636	0	69.373	0.013	3.251	0	14
China	2021-04-11	98957	38	4636	0	69.4	0.027	3.251	0	14
China	2021-04-12	98976	19	4636	0	69.413	0.013	3.251	0	15
China	2021-04-13	99002	26	4636	0	69.432	0.018	3.251	0	15
China	2021-04-14	99022	20	4636	0	69.446	0.014	3.251	0	15
China	2021-04-15	99048	26	4636	0	69.464	0.018	3.251	0	15
China	2021-04-16	99094	46	4636	0	69.496	0.032	3.251	0	15
China	2021-04-17	99127	33	4636	0	69.519	0.023	3.251	0	15
China	2021-04-18	99149	22	4636	0	69.535	0.015	3.251	0	15
China	2021-04-19	99172	23	4636	0	69.551	0.016	3.251	0	16
China	2021-04-20	99200	28	4636	0	69.57	0.02	3.251	0	16
China	2021-04-21	99213	13	4636	0	69.58	0.009	3.251	0	16
China	2021-04-22	99247	34	4636	0	69.603	0.024	3.251	0	16
China	2021-04-23	99277	30	4636	0	69.624	0.021	3.251	0	16
China	2021-04-24	99300	23	4636	0	69.641	0.016	3.251	0	16
China	2021-04-25	99325	25	4636	0	69.658	0.018	3.251	0	16
China	2021-04-26	99353	28	4636	0	69.678	0.02	3.251	0	17
China	2021-04-27	99375	22	4636	0	69.693	0.015	3.251	0	17
China	2021-04-28	99407	32	4636	0	69.716	0.022	3.251	0	17
China	2021-04-29	99433	26	4636	0	69.734	0.018	3.251	0	17
China	2021-04-30	99467	34	4636	0	69.758	0.024	3.251	0	17
China	2021-05-01	99494	27	4636	0	69.777	0.019	3.251	0	17
China	2021-05-02	99521	27	4636	0	69.796	0.019	3.251	0	17
China	2021-05-03	99550	29	4636	0	69.816	0.02	3.251	0	18
China	2021-05-04	99572	22	4636	0	69.831	0.015	3.251	0	18
China	2021-05-05	99586	14	4636	0	69.841	0.01	3.251	0	18
China	2021-05-06	99604	18	4636	0	69.854	0.013	3.251	0	18
China	2021-05-07	99628	24	4636	0	69.871	0.017	3.251	0	18
China	2021-05-08	99646	18	4636	0	69.883	0.013	3.251	0	18
China	2021-05-09	99666	20	4636	0	69.897	0.014	3.251	0	18
China	2021-05-10	99698	32	4636	0	69.92	0.022	3.251	0	19
China	2021-05-11	99735	37	4636	0	69.946	0.026	3.251	0	19
China	2021-05-12	99751	16	4636	0	69.957	0.011	3.251	0	19
China	2021-05-13	99771	20	4636	0	69.971	0.014	3.251	0	19
China	2021-05-14	99807	36	4636	0	69.996	0.025	3.251	0	19
China	2021-05-15	99850	43	4636	0	70.026	0.03	3.251	0	19
China	2021-05-16	99892	42	4636	0	70.056	0.029	3.251	0	19
China	2021-05-17	99928	36	4636	0	70.081	0.025	3.251	0	20
China	2021-05-18	99956	28	4636	0	70.101	0.02	3.251	0	20
China	2021-05-19	99980	24	4636	0	70.117	0.017	3.251	0	20
China	2021-05-20	100019	39	4636	0	70.145	0.027	3.251	0	20
China	2021-05-21	100054	35	4636	0	70.169	0.025	3.251	0	20
China	2021-05-22	100095	41	4636	0	70.198	0.029	3.251	0	20
China	2021-05-23	100132	37	4636	0	70.224	0.026	3.251	0	20
China	2021-05-24	100167	35	4636	0	70.249	0.025	3.251	0	21
China	2021-05-25	100196	29	4636	0	70.269	0.02	3.251	0	21
China	2021-05-26	100226	30	4636	0	70.29	0.021	3.251	0	21
China	2021-05-27	100254	28	4636	0	70.31	0.02	3.251	0	21
China	2021-05-28	100296	42	4636	0	70.339	0.029	3.251	0	21
China	2021-05-29	100319	23	4636	0	70.355	0.016	3.251	0	21
China	2021-05-30	100368	49	4636	0	70.39	0.034	3.251	0	21
China	2021-05-31	100394	26	4636	0	70.408	0.018	3.251	0	22
China	2021-06-01	100430	36	4636	0	70.433	0.025	3.251	0	22
China	2021-06-02	100469	39	4636	0	70.46	0.027	3.251	0	22
China	2021-06-03	100507	38	4636	0	70.487	0.027	3.251	0	22
China	2021-06-04	100549	42	4636	0	70.516	0.029	3.251	0	22
China	2021-06-05	100601	52	4636	0	70.553	0.036	3.251	0	22
China	2021-06-06	100630	29	4636	0	70.573	0.02	3.251	0	22
China	2021-06-07	100681	51	4636	0	70.609	0.036	3.251	0	23
China	2021-06-08	100701	20	4636	0	70.623	0.014	3.251	0	23
China	2021-06-09	100729	28	4636	0	70.643	0.02	3.251	0	23
China	2021-06-10	100776	47	4636	0	70.676	0.033	3.251	0	23
China	2021-06-11	100832	56	4636	0	70.715	0.039	3.251	0	23
China	2021-06-12	100891	59	4636	0	70.756	0.041	3.251	0	23
China	2021-06-13	100925	34	4636	0	70.78	0.024	3.251	0	23
China	2021-06-14	100966	41	4636	0	70.809	0.029	3.251	0	24
China	2021-06-15	101011	45	4636	0	70.84	0.032	3.251	0	24
China	2021-06-16	101064	53	4636	0	70.878	0.037	3.251	0	24
China	2021-06-17	101107	43	4636	0	70.908	0.03	3.251	0	24
China	2021-06-18	101157	50	4636	0	70.943	0.035	3.251	0	24
China	2021-06-19	101219	62	4636	0	70.986	0.043	3.251	0	24
China	2021-06-20	101247	28	4636	0	71.006	0.02	3.251	0	24
China	2021-06-21	101287	40	4636	0	71.034	0.028	3.251	0	25
China	2021-06-22	101329	42	4636	0	71.064	0.029	3.251	0	25
China	2021-06-23	101354	25	4636	0	71.081	0.018	3.251	0	25
China	2021-06-24	101389	35	4636	0	71.106	0.025	3.251	0	25
China	2021-06-25	101432	43	4636	0	71.136	0.03	3.251	0	25
China	2021-06-26	101467	35	4636	0	71.16	0.025	3.251	0	25
China	2021-06-27	101508	41	4636	0	71.189	0.029	3.251	0	25
China	2021-06-28	101545	37	4636	0	71.215	0.026	3.251	0	26
China	2021-06-29	101580	35	4636	0	71.24	0.025	3.251	0	26
China	2021-06-30	101600	20	4636	0	71.254	0.014	3.251	0	26
China	2021-07-01	101633	33	4636	0	71.277	0.023	3.251	0	26
China	2021-07-02	101675	42	4636	0	71.306	0.029	3.251	0	26
China	2021-07-03	101700	25	4636	0	71.324	0.018	3.251	0	26
China	2021-07-04	101738	38	4636	0	71.35	0.027	3.251	0	26
China	2021-07-05	101773	35	4636	0	71.375	0.025	3.251	0	27
China	2021-07-06	101855	82	4636	0	71.432	0.058	3.251	0	27
China	2021-07-07	101910	55	4636	0	71.471	0.039	3.251	0	27
China	2021-07-08	101940	30	4636	0	71.492	0.021	3.251	0	27
China	2021-07-09	101988	48	4636	0	71.526	0.034	3.251	0	27
China	2021-07-10	102001	13	4636	0	71.535	0.009	3.251	0	27
China	2021-07-11	102068	67	4636	0	71.582	0.047	3.251	0	27
China	2021-07-12	102106	38	4636	0	71.608	0.027	3.251	0	28
China	2021-07-13	102149	43	4636	0	71.639	0.03	3.251	0	28
China	2021-07-14	102183	34	4636	0	71.662	0.024	3.251	0	28
China	2021-07-15	102226	43	4636	0	71.693	0.03	3.251	0	28
China	2021-07-16	102275	49	4636	0	71.727	0.034	3.251	0	28
China	2021-07-17	102319	44	4636	0	71.758	0.031	3.251	0	28
China	2021-07-18	102373	54	4636	0	71.796	0.038	3.251	0	28
China	2021-07-19	102451	78	4636	0	71.85	0.055	3.251	0	29
China	2021-07-20	102469	18	4636	0	71.863	0.013	3.251	0	29
China	2021-07-21	102563	94	4636	0	71.929	0.066	3.251	0	29
China	2021-07-22	102621	58	4636	0	71.97	0.041	3.251	0	29
China	2021-07-23	102682	61	4639	3	72.012	0.043	3.253	0.002	29
China	2021-07-24	102730	48	4636		72.046	0.034	3.251		29
China	2021-07-25	102816	86	4636	0	72.106	0.06	3.251	0	29
China	2021-07-26	102898	82	4636	0	72.164	0.058	3.251	0	30
China	2021-07-27	102994	96	4636	0	72.231	0.067	3.251	0	30
China	2021-07-28	103051	57	4636	0	72.271	0.04	3.251	0	30
China	2021-07-29	103129	78	4636	0	72.326	0.055	3.251	0	30
China	2021-07-30	103205	76	4636	0	72.379	0.053	3.251	0	30
China	2021-07-31	103298	93	4636	0	72.444	0.065	3.251	0	30
China	2021-08-01	103427	129	4636	0	72.535	0.09	3.251	0	30
China	2021-08-02	103570	143	4636	0	72.635	0.1	3.251	0	31
China	2021-08-03	103703	133	4636	0	72.728	0.093	3.251	0	31
China	2021-08-04	103795	92	4636	0	72.793	0.065	3.251	0	31
China	2021-08-05	103972	177	4636	0	72.917	0.124	3.251	0	31
China	2021-08-06	104131	159	4636	0	73.029	0.112	3.251	0	31
China	2021-08-07	104253	122	4636	0	73.114	0.086	3.251	0	31
China	2021-08-08	104384	131	4636	0	73.206	0.092	3.251	0	31
China	2021-08-09	104523	139	4636	0	73.304	0.097	3.251	0	32
China	2021-08-10	104628	105	4636	0	73.377	0.074	3.251	0	32
China	2021-08-11	104720	92	4636	0	73.442	0.065	3.251	0	32
China	2021-08-12	104856	136	4636	0	73.537	0.095	3.251	0	32
China	2021-08-13	104923	67	4636	0	73.584	0.047	3.251	0	32
China	2021-08-14	104988	65	4636	0	73.63	0.046	3.251	0	32
China	2021-08-15	105064	76	4636	0	73.683	0.053	3.251	0	32
China	2021-08-16	105117	53	4636	0	73.72	0.037	3.251	0	33
China	2021-08-17	105161	44	4636	0	73.751	0.031	3.251	0	33
China	2021-08-18	105224	63	4636	0	73.795	0.044	3.251	0	33
China	2021-08-19	105281	57	4636	0	73.835	0.04	3.251	0	33
China	2021-08-20	105329	48	4636	0	73.869	0.034	3.251	0	33
China	2021-08-21	105378	49	4636	0	73.903	0.034	3.251	0	33
China	2021-08-22	105418	40	4636	0	73.931	0.028	3.251	0	33
China	2021-08-23	105466	48	4636	0	73.965	0.034	3.251	0	34
China	2021-08-24	105490	24	4636	0	73.982	0.017	3.251	0	34
China	2021-08-25	105524	34	4636	0	74.006	0.024	3.251	0	34
China	2021-08-26	105571	47	4636	0	74.038	0.033	3.251	0	34
China	2021-08-27	105611	40	4636	0	74.067	0.028	3.251	0	34
China	2021-08-28	105650	39	4636	0	74.094	0.027	3.251	0	34
China	2021-08-29	105689	39	4636	0	74.121	0.027	3.251	0	34
China	2021-08-30	105746	57	4636	0	74.161	0.04	3.251	0	35
China	2021-08-31	105775	29	4636	0	74.182	0.02	3.251	0	35
China	2021-09-01	105815	40	4636	0	74.21	0.028	3.251	0	35
China	2021-09-02	105861	46	4636	0	74.242	0.032	3.251	0	35
China	2021-09-03	105907	46	4636	0	74.274	0.032	3.251	0	35
China	2021-09-04	105950	43	4636	0	74.304	0.03	3.251	0	35
China	2021-09-05	105988	38	4636	0	74.331	0.027	3.251	0	35
China	2021-09-06	106037	49	4636	0	74.365	0.034	3.251	0	36
China	2021-09-07	106063	26	4636	0	74.384	0.018	3.251	0	36
China	2021-09-08	106102	39	4636	0	74.411	0.027	3.251	0	36
China	2021-09-09	106125	23	4636	0	74.427	0.016	3.251	0	36
China	2021-09-10	106170	45	4636	0	74.459	0.032	3.251	0	36
China	2021-09-11	106232	62	4636	0	74.502	0.043	3.251	0	36
China	2021-09-12	106320	88	4636	0	74.564	0.062	3.251	0	36
China	2021-09-13	106437	117	4636	0	74.646	0.082	3.251	0	37
China	2021-09-14	106513	76	4636	0	74.699	0.053	3.251	0	37
China	2021-09-15	106596	83	4636	0	74.757	0.058	3.251	0	37
China	2021-09-16	106680	84	4636	0	74.816	0.059	3.251	0	37
China	2021-09-17	106743	63	4636	0	74.86	0.044	3.251	0	37
China	2021-09-18	106818	75	4636	0	74.913	0.053	3.251	0	37
China	2021-09-19	106878	60	4636	0	74.955	0.042	3.251	0	37
China	2021-09-20	106960	82	4636	0	75.013	0.058	3.251	0	38
China	2021-09-21	107010	50	4636	0	75.048	0.035	3.251	0	38
China	2021-09-22	107060	50	4636	0	75.083	0.035	3.251	0	38
China	2021-09-23	107128	68	4636	0	75.13	0.048	3.251	0	38
China	2021-09-24	107177	49	4636	0	75.165	0.034	3.251	0	38
China	2021-09-25	107220	43	4636	0	75.195	0.03	3.251	0	38
China	2021-09-26	107267	47	4636	0	75.228	0.033	3.251	0	38
China	2021-09-27	107315	48	4636	0	75.262	0.034	3.251	0	39
China	2021-09-28	107344	29	4636	0	75.282	0.02	3.251	0	39
China	2021-09-29	107385	41	4636	0	75.311	0.029	3.251	0	39
China	2021-09-30	107438	53	4636	0	75.348	0.037	3.251	0	39
China	2021-10-01	107498	60	4636	0	75.39	0.042	3.251	0	39
China	2021-10-02	107535	37	4636	0	75.416	0.026	3.251	0	39
China	2021-10-03	107575	40	4636	0	75.444	0.028	3.251	0	39
China	2021-10-04	107612	37	4636	0	75.47	0.026	3.251	0	40
China	2021-10-05	107653	41	4636	0	75.499	0.029	3.251	0	40
China	2021-10-06	107689	36	4636	0	75.524	0.025	3.251	0	40
China	2021-10-07	107722	33	4636	0	75.547	0.023	3.251	0	40
China	2021-10-08	107751	29	4636	0	75.567	0.02	3.251	0	40
China	2021-10-09	107795	44	4636	0	75.598	0.031	3.251	0	40
China	2021-10-10	107831	36	4636	0	75.623	0.025	3.251	0	40
China	2021-10-11	107850	19	4636	0	75.637	0.013	3.251	0	41
China	2021-10-12	107885	35	4636	0	75.661	0.025	3.251	0	41
China	2021-10-13	107926	41	4636	0	75.69	0.029	3.251	0	41
China	2021-10-14	107951	25	4636	0	75.708	0.018	3.251	0	41
China	2021-10-15	107987	36	4636	0	75.733	0.025	3.251	0	41
China	2021-10-16	108021	34	4636	0	75.757	0.024	3.251	0	41
China	2021-10-17	108055	34	4636	0	75.781	0.024	3.251	0	41
China	2021-10-18	108084	29	4636	0	75.801	0.02	3.251	0	42
China	2021-10-19	108129	45	4636	0	75.832	0.032	3.251	0	42
China	2021-10-20	108168	39	4636	0	75.86	0.027	3.251	0	42
China	2021-10-21	108241	73	4636	0	75.911	0.051	3.251	0	42
China	2021-10-22	108311	70	4636	0	75.96	0.049	3.251	0	42
China	2021-10-23	108369	58	4636	0	76.001	0.041	3.251	0	42
China	2021-10-24	108417	48	4636	0	76.034	0.034	3.251	0	42
China	2021-10-25	108468	51	4636	0	76.07	0.036	3.251	0	43
China	2021-10-26	108547	79	4636	0	76.126	0.055	3.251	0	43
China	2021-10-27	108603	56	4636	0	76.165	0.039	3.251	0	43
China	2021-10-28	108688	85	4636	0	76.224	0.06	3.251	0	43
China	2021-10-29	108781	93	4636	0	76.29	0.065	3.251	0	43
China	2021-10-30	108870	89	4636	0	76.352	0.062	3.251	0	43
China	2021-10-31	108973	103	4636	0	76.424	0.072	3.251	0	43
China	2021-11-01	109053	80	4636	0	76.48	0.056	3.251	0	44
China	2021-11-02	109167	114	4636	0	76.56	0.08	3.251	0	44
China	2021-11-03	109285	118	4636	0	76.643	0.083	3.251	0	44
China	2021-11-04	109391	106	4636	0	76.718	0.074	3.251	0	44
China	2021-11-05	109488	97	4636	0	76.786	0.068	3.251	0	44
China	2021-11-06	109578	90	4636	0	76.849	0.063	3.251	0	44
China	2021-11-07	109696	118	4636	0	76.931	0.083	3.251	0	44
China	2021-11-08	109783	87	4636	0	76.992	0.061	3.251	0	45
China	2021-11-09	109899	116	4636	0	77.074	0.081	3.251	0	45
China	2021-11-10	109994	95	4636	0	77.14	0.067	3.251	0	45
China	2021-11-11	110109	115	4636	0	77.221	0.081	3.251	0	45
China	2021-11-12	110203	94	4636	0	77.287	0.066	3.251	0	45
China	2021-11-13	110293	90	4636	0	77.35	0.063	3.251	0	45
China	2021-11-14	110368	75	4636	0	77.403	0.053	3.251	0	45
China	2021-11-15	110391	23	4636	0	77.419	0.016	3.251	0	46
China	2021-11-16	110430	39	4636	0	77.446	0.027	3.251	0	46
China	2021-11-17	110478	48	4636	0	77.48	0.034	3.251	0	46
China	2021-11-18	110522	44	4636	0	77.511	0.031	3.251	0	46
China	2021-11-19	110568	46	4636	0	77.543	0.032	3.251	0	46
China	2021-11-20	110600	32	4636	0	77.565	0.022	3.251	0	46
China	2021-11-21	110645	45	4636	0	77.597	0.032	3.251	0	46
China	2021-11-22	110688	43	4636	0	77.627	0.03	3.251	0	47
China	2021-11-23	110725	37	4636	0	77.653	0.026	3.251	0	47
China	2021-11-24	110764	39	4636	0	77.68	0.027	3.251	0	47
China	2021-11-25	110799	35	4636	0	77.705	0.025	3.251	0	47
China	2021-11-26	110841	42	4636	0	77.734	0.029	3.251	0	47
China	2021-11-27	110875	34	4636	0	77.758	0.024	3.251	0	47
China	2021-11-28	110937	62	4636	0	77.802	0.043	3.251	0	47
China	2021-11-29	110994	57	4636	0	77.842	0.04	3.251	0	48
China	2021-11-30	111125	131	4636	0	77.934	0.092	3.251	0	48
China	2021-12-01	111209	84	4636	0	77.993	0.059	3.251	0	48
China	2021-12-02	111317	108	4636	0	78.068	0.076	3.251	0	48
China	2021-12-03	111431	114	4636	0	78.148	0.08	3.251	0	48
China	2021-12-04	111505	74	4636	0	78.2	0.052	3.251	0	48
China	2021-12-05	111585	80	4636	0	78.256	0.056	3.251	0	48
China	2021-12-06	111719	134	4636	0	78.35	0.094	3.251	0	49
China	2021-12-07	111798	79	4636	0	78.406	0.055	3.251	0	49
China	2021-12-08	111899	101	4636	0	78.476	0.071	3.251	0	49
China	2021-12-09	111994	95	4636	0	78.543	0.067	3.251	0	49
China	2021-12-10	112114	120	4636	0	78.627	0.084	3.251	0	49
China	2021-12-11	112191	77	4636	0	78.681	0.054	3.251	0	49
China	2021-12-12	112291	100	4636	0	78.751	0.07	3.251	0	49
China	2021-12-13	112358	67	4636	0	78.798	0.047	3.251	0	50
China	2021-12-14	112440	82	4636	0	78.856	0.058	3.251	0	50
China	2021-12-15	112539	99	4636	0	78.925	0.069	3.251	0	50
China	2021-12-16	112633	94	4636	0	78.991	0.066	3.251	0	50
China	2021-12-17	112773	140	4636	0	79.089	0.098	3.251	0	50
China	2021-12-18	112880	107	4636	0	79.164	0.075	3.251	0	50
China	2021-12-19	113020	140	4636	0	79.263	0.098	3.251	0	50
China	2021-12-20	113085	65	4636	0	79.308	0.046	3.251	0	51
China	2021-12-21	113217	132	4636	0	79.401	0.093	3.251	0	51
China	2021-12-22	113333	116	4636	0	79.482	0.081	3.251	0	51
China	2021-12-23	113438	105	4636	0	79.556	0.074	3.251	0	51
China	2021-12-24	113601	163	4636	0	79.67	0.114	3.251	0	51
China	2021-12-25	113662	61	4636	0	79.713	0.043	3.251	0	51
China	2021-12-26	113893	231	4636	0	79.875	0.162	3.251	0	51
China	2021-12-27	114261	368	4636	0	80.133	0.258	3.251	0	52
China	2021-12-28	114479	218	4636	0	80.286	0.153	3.251	0	52
China	2021-12-29	114694	215	4636	0	80.437	0.151	3.251	0	52
China	2021-12-30	114914	220	4636	0	80.591	0.154	3.251	0	52
China	2021-12-31	115168	254	4636	0	80.769	0.178	3.251	0	52
China	2022-01-01	115386	218	4636	0	80.922	0.153	3.251	0	52
China	2022-01-02	115487	101	4636	0	80.993	0.071	3.251	0	52
China	2022-01-03	115795	308	4636	0	81.209	0.216	3.251	0	1
China	2022-01-04	115931	136	4636	0	81.304	0.095	3.251	0	1
China	2022-01-05	116186	255	4636	0	81.483	0.179	3.251	0	1
China	2022-01-06	116369	183	4636	0	81.611	0.128	3.251	0	1
China	2022-01-07	116547	178	4636	0	81.736	0.125	3.251	0	1
China	2022-01-08	116757	210	4636	0	81.883	0.147	3.251	0	1
China	2022-01-09	116945	188	4636	0	82.015	0.132	3.251	0	1
China	2022-01-10	117175	230	4636	0	82.177	0.161	3.251	0	2
China	2022-01-11	117438	263	4636	0	82.361	0.184	3.251	0	2
China	2022-01-12	117656	218	4636	0	82.514	0.153	3.251	0	2
China	2022-01-13	117882	226	4636	0	82.672	0.158	3.251	0	2
China	2022-01-14	118080	198	4636	0	82.811	0.139	3.251	0	2
China	2022-01-15	118218	138	4636	0	82.908	0.097	3.251	0	2
China	2022-01-16	118481	263	4636	0	83.092	0.184	3.251	0	2
China	2022-01-17	118669	188	4636	0	83.224	0.132	3.251	0	3
China	2022-01-18	118783	114	4636	0	83.304	0.08	3.251	0	3
China	2022-01-19	118882	99	4636	0	83.374	0.069	3.251	0	3
China	2022-01-20	118973	91	4636	0	83.438	0.064	3.251	0	3
China	2022-01-21	119065	92	4636	0	83.502	0.065	3.251	0	3
China	2022-01-22	119158	93	4636	0	83.567	0.065	3.251	0	3
China	2022-01-23	119232	74	4636	0	83.619	0.052	3.251	0	3
China	2022-01-24	119298	66	4636	0	83.665	0.046	3.251	0	4
China	2022-01-25	119380	82	4636	0	83.723	0.058	3.251	0	4
China	2022-01-26	119504	124	4636	0	83.81	0.087	3.251	0	4
China	2022-01-27	119615	111	4636	0	83.888	0.078	3.251	0	4
China	2022-01-28	119725	110	4636	0	83.965	0.077	3.251	0	4
China	2022-01-29	119836	111	4636	0	84.043	0.078	3.251	0	4
China	2022-01-30	119955	119	4636	0	84.126	0.083	3.251	0	4
China	2022-01-31	120069	114	4636	0	84.206	0.08	3.251	0	5
China	2022-02-01	120159	90	4636	0	84.269	0.063	3.251	0	5
China	2022-02-02	120224	65	4636	0	84.315	0.046	3.251	0	5
China	2022-02-03	120345	121	4636	0	84.4	0.085	3.251	0	5
China	2022-02-04	120422	77	4636	0	84.454	0.054	3.251	0	5
China	2022-02-05	120518	96	4636	0	84.521	0.067	3.251	0	5
China	2022-02-06	120628	110	4636	0	84.598	0.077	3.251	0	5
China	2022-02-07	120779	151	4636	0	84.704	0.106	3.251	0	6
China	2022-02-08	120922	143	4636	0	84.804	0.1	3.251	0	6
China	2022-02-09	120968	46	4636	0	84.837	0.032	3.251	0	6
China	2022-02-10	121095	127	4636	0	84.926	0.089	3.251	0	6
China	2022-02-11	121250	155	4636	0	85.034	0.109	3.251	0	6
China	2022-02-12	121348	98	4636	0	85.103	0.069	3.251	0	6
China	2022-02-13	121460	112	4636	0	85.182	0.079	3.251	0	6
China	2022-02-14	121570	110	4636	0	85.259	0.077	3.251	0	7
China	2022-02-15	121712	142	4636	0	85.358	0.1	3.251	0	7
China	2022-02-16	121822	110	4636	0	85.436	0.077	3.251	0	7
China	2022-02-17	121933	111	4636	0	85.513	0.078	3.251	0	7
China	2022-02-18	122110	177	4636	0	85.638	0.124	3.251	0	7
China	2022-02-19	122328	218	4636	0	85.79	0.153	3.251	0	7
China	2022-02-20	122508	180	4636	0	85.917	0.126	3.251	0	7
China	2022-02-21	122672	164	4636	0	86.032	0.115	3.251	0	8
China	2022-02-22	122911	239	4636	0	86.199	0.168	3.251	0	8
China	2022-02-23	123150	239	4636	0	86.367	0.168	3.251	0	8
China	2022-02-24	123473	323	4636	0	86.593	0.227	3.251	0	8
China	2022-02-25	123796	323	4636	0	86.82	0.227	3.251	0	8
China	2022-02-26	124122	326	4636	0	87.049	0.229	3.251	0	8
China	2022-02-27	124385	263	4636	0	87.233	0.184	3.251	0	8
China	2022-02-28	124744	359	4636	0	87.485	0.252	3.251	0	9
China	2022-03-01	125099	355	4636	0	87.734	0.249	3.251	0	9
China	2022-03-02	125470	371	4636	0	87.994	0.26	3.251	0	9
China	2022-03-03	125881	411	4636	0	88.282	0.288	3.251	0	9
China	2022-03-04	126293	412	4636	0	88.571	0.289	3.251	0	9
China	2022-03-05	126763	470	4636	0	88.901	0.33	3.251	0	9
China	2022-03-06	127281	518	4636	0	89.264	0.363	3.251	0	9
China	2022-03-07	128029	748	4636	0	89.789	0.525	3.251	0	10
China	2022-03-08	128790	761	4636	0	90.322	0.534	3.251	0	10
China	2022-03-09	129456	666	4636	0	90.789	0.467	3.251	0	10
China	2022-03-10	130805	1349	4636	0	91.735	0.946	3.251	0	10
China	2022-03-11	132030	1225	4636	0	92.595	0.859	3.251	0	10
China	2022-03-12	133650	1620	4636	0	93.731	1.136	3.251	0	10
China	2022-03-13	137088	3438	4636	0	96.142	2.411	3.251	0	10
China	2022-03-14	139316	2228	4636	0	97.704	1.563	3.251	0	11
China	2022-03-15	144378	5062	4636	0	101.254	3.55	3.251	0	11
China	2022-03-16	148601	4223	4636	0	104.216	2.962	3.251	0	11
China	2022-03-17	150491	1890	4636	0	105.542	1.325	3.251	0	11
China	2022-03-18	154544	4053	4636	0	108.384	2.842	3.251	0	11
China	2022-03-19	159940	5396	4638	2	112.168	3.784	3.253	0.001	11
China	2022-03-20	162650	2710	4638	0	114.069	1.901	3.253	0	11
China	2022-03-21	167043	4393	4638	0	117.15	3.081	3.253	0	12
China	2022-03-22	173966	6923	4638	0	122.005	4.855	3.253	0	12
China	2022-03-23	178374	4408	4638	0	125.096	3.091	3.253	0	12
China	2022-03-24	182482	4108	4638	0	127.977	2.881	3.253	0	12
China	2022-03-25	187325	4843	4638	0	131.374	3.396	3.253	0	12
China	2022-03-26	192919	5594	4638	0	135.297	3.923	3.253	0	12
China	2022-03-27	198503	5584	4638	0	139.213	3.916	3.253	0	12
China	2022-03-28	204698	6195	4638	0	143.558	4.345	3.253	0	13
China	2022-03-29	212013	7315	4638	0	148.688	5.13	3.253	0	13
China	2022-03-30	220956	8943	4638	0	154.96	6.272	3.253	0	13
China	2022-03-31	227998	7042	4638	0	159.898	4.939	3.253	0	13
China	2022-04-01	237038	9040	4638	0	166.238	6.34	3.253	0	13
China	2022-04-02	246347	9309	4638	0	172.767	6.529	3.253	0	13
China	2022-04-03	259389	13042	4638	0	181.913	9.147	3.253	0	13
China	2022-04-04	272314	12925	4638	0	190.978	9.064	3.253	0	14
China	2022-04-05	288963	16649	4638	0	202.654	11.676	3.253	0	14
China	2022-04-06	309341	20378	4638	0	216.945	14.291	3.253	0	14
China	2022-04-07	332596	23255	4638	0	233.254	16.309	3.253	0	14
China	2022-04-08	356172	23576	4638	0	249.789	16.534	3.253	0	14
China	2022-04-09	380841	24669	4638	0	267.089	17.301	3.253	0	14
China	2022-04-10	406829	25988	4638	0	285.315	18.226	3.253	0	14
China	2022-04-11	434413	27584	4638	0	304.66	19.345	3.253	0	15
China	2022-04-12	458973	24560	4638	0	321.884	17.224	3.253	0	15
China	2022-04-13	488360	29387	4638	0	342.494	20.61	3.253	0	15
China	2022-04-14	517880	29520	4638	0	363.197	20.703	3.253	0	15
China	2022-04-15	542161	24281	4638	0	380.225	17.029	3.253	0	15
China	2022-04-16	565597	23436	4638	0	396.661	16.436	3.253	0	15
China	2022-04-17	589728	24131	4638	0	413.585	16.923	3.253	0	15
China	2022-04-18	612862	23134	4648	10	429.809	16.224	3.26	0.007	16
China	2022-04-19	633477	20615	4657	9	444.267	14.458	3.266	0.006	16
China	2022-04-20	649642	16165	4655		455.603	11.337	3.265		16
China	2022-04-21	668584	18942	4663	8	468.888	13.284	3.27	0.006	16
China	2022-04-22	687037	18453	4674	11	481.829	12.941	3.278	0.008	16
China	2022-04-23	710156	23119	4686	12	498.043	16.214	3.286	0.008	16
China	2022-04-24	731472	21316	4725	39	512.992	14.949	3.314	0.027	16
China	2022-04-25	750885	19413	4776	51	526.607	13.615	3.349	0.036	17
China	2022-04-26	767657	16772	4828	52	538.369	11.762	3.386	0.036	17
China	2022-04-27	780638	12981	4876	48	547.473	9.104	3.42	0.034	17
China	2022-04-28	791030	10392	4923	47	554.761	7.288	3.453	0.033	17
China	2022-04-29	801595	10565	4975	52	562.17	7.409	3.489	0.036	17
China	2022-04-30	811332	9737	5060	85	568.999	6.829	3.549	0.06	17
China	2022-05-01	819692	8360	5092	32	574.862	5.863	3.571	0.022	17
China	2022-05-02	826467	6775	5112	20	579.613	4.751	3.585	0.014	18
China	2022-05-03	832353	5886	5128	16	583.741	4.128	3.596	0.011	18
China	2022-05-04	837700	5347	5141	13	587.491	3.75	3.605	0.009	18
China	2022-05-05	842624	4924	5153	12	590.945	3.453	3.614	0.008	18
China	2022-05-06	847127	4503	5166	13	594.103	3.158	3.623	0.009	18
China	2022-05-07	851594	4467	5174	8	597.235	3.133	3.629	0.006	18
China	2022-05-08	856001	4407	5185	11	600.326	3.091	3.636	0.008	18
China	2022-05-09	860038	4037	5191	6	603.157	2.831	3.641	0.004	19
China	2022-05-10	863307	3269	5198	7	605.45	2.293	3.645	0.005	19
China	2022-05-11	864923	1616	5203	5	606.583	1.133	3.649	0.004	19
China	2022-05-12	866836	1913	5205	2	607.925	1.342	3.65	0.001	19
China	2022-05-13	869137	2301	5206	1	609.539	1.614	3.651	0.001	19
China	2022-05-14	871024	1887	5209	3	610.862	1.323	3.653	0.002	19
China	2022-05-15	872604	1580	5213	4	611.97	1.108	3.656	0.003	19
China	2022-05-16	873802	1198	5214	1	612.81	0.84	3.657	0.001	20
China	2022-05-17	874908	1106	5217	3	613.586	0.776	3.659	0.002	20
China	2022-05-18	876105	1197	5218	1	614.425	0.839	3.659	0.001	20
China	2022-05-19	877107	1002	5218	0	615.128	0.703	3.659	0	20
China	2022-05-20	878216	1109	5219	1	615.906	0.778	3.66	0.001	20
China	2022-05-21	879328	1112	5222	3	616.686	0.78	3.662	0.002	20
China	2022-05-22	880199	871	5223	1	617.296	0.611	3.663	0.001	20
China	2022-05-23	880981	782	5224	1	617.845	0.548	3.664	0.001	21
China	2022-05-24	881573	592	5224	0	618.26	0.415	3.664	0	21
China	2022-05-25	882136	563	5225	1	618.655	0.395	3.664	0.001	21
China	2022-05-26	882609	473	5226	1	618.987	0.332	3.665	0.001	21
China	2022-05-27	883008	399	5226	0	619.266	0.28	3.665	0	21
China	2022-05-28	883334	326	5226	0	619.495	0.229	3.665	0	21
China	2022-05-29	883552	218	5226	0	619.648	0.153	3.665	0	21
China	2022-05-30	883747	195	5226	0	619.785	0.137	3.665	0	22
China	2022-05-31	883902	155	5226	0	619.893	0.109	3.665	0	22
China	2022-06-01	883995	93	5226	0	619.959	0.065	3.665	0	22
China	2022-06-02	884149	154	5226	0	620.067	0.108	3.665	0	22
China	2022-06-03	884320	171	5226	0	620.187	0.12	3.665	0	22
China	2022-06-04	884320	0	5226	0	620.187	0	3.665	0	22
China	2022-06-05	884629	309	5226	0	620.403	0.217	3.665	0	22
China	2022-06-06	884828	199	5226	0	620.543	0.14	3.665	0	23
China	2022-06-07	885031	203	5226	0	620.685	0.142	3.665	0	23
China	2022-06-08	885249	218	5226	0	620.838	0.153	3.665	0	23
China	2022-06-09	885454	205	5226	0	620.982	0.144	3.665	0	23
China	2022-06-10	885634	180	5226	0	621.108	0.126	3.665	0	23
China	2022-06-11	885897	263	5226	0	621.293	0.184	3.665	0	23
China	2022-06-12	886073	176	5226	0	621.416	0.123	3.665	0	23
China	2022-06-13	886293	220	5226	0	621.57	0.154	3.665	0	24
China	2022-06-14	886498	205	5226	0	621.714	0.144	3.665	0	24
China	2022-06-15	886707	209	5226	0	621.861	0.147	3.665	0	24
China	2022-06-16	886865	158	5226	0	621.971	0.111	3.665	0	24
China	2022-06-17	886999	134	5226	0	622.065	0.094	3.665	0	24
China	2022-06-18	887201	202	5226	0	622.207	0.142	3.665	0	24
China	2022-06-19	887352	151	5226	0	622.313	0.106	3.665	0	24
China	2022-06-20	887457	105	5226	0	622.387	0.074	3.665	0	25
China	2022-06-21	887590	133	5226	0	622.48	0.093	3.665	0	25
China	2022-06-22	887728	138	5226	0	622.577	0.097	3.665	0	25
China	2022-06-23	887848	120	5226	0	622.661	0.084	3.665	0	25
China	2022-06-24	887992	144	5226	0	622.762	0.101	3.665	0	25
China	2022-06-25	888120	128	5226	0	622.852	0.09	3.665	0	25
China	2022-06-26	888227	107	5226	0	622.927	0.075	3.665	0	25
China	2022-06-27	888303	76	5226	0	622.98	0.053	3.665	0	26
China	2022-06-28	888409	106	5226	0	623.054	0.074	3.665	0	26
China	2022-06-29	888546	137	5226	0	623.15	0.096	3.665	0	26
China	2022-06-30	888657	111	5226	0	623.228	0.078	3.665	0	26
China	2022-07-01	888729	72	5226	0	623.279	0.05	3.665	0	26
China	2022-07-02	889229	500	5226	0	623.629	0.351	3.665	0	26
China	2022-07-03	889664	435	5226	0	623.934	0.305	3.665	0	26
China	2022-07-04	890155	491	5226	0	624.279	0.344	3.665	0	27
China	2022-07-05	890590	435	5226	0	624.584	0.305	3.665	0	27
China	2022-07-06	890948	358	5226	0	624.835	0.251	3.665	0	27
China	2022-07-07	891314	366	5226	0	625.092	0.257	3.665	0	27
China	2022-07-08	891800	486	5226	0	625.432	0.341	3.665	0	27
China	2022-07-09	892232	432	5226	0	625.735	0.303	3.665	0	27
China	2022-07-10	892630	398	5226	0	626.015	0.279	3.665	0	27
China	2022-07-11	893060	430	5226	0	626.316	0.302	3.665	0	28
China	2022-07-12	893462	402	5226	0	626.598	0.282	3.665	0	28
China	2022-07-13	893814	352	5226	0	626.845	0.247	3.665	0	28
China	2022-07-14	894156	342	5226	0	627.085	0.24	3.665	0	28
China	2022-07-15	894689	533	5226	0	627.459	0.374	3.665	0	28
China	2022-07-16	895236	547	5226	0	627.842	0.384	3.665	0	28
China	2022-07-17	895914	678	5226	0	628.318	0.475	3.665	0	28
China	2022-07-18	896528	614	5226	0	628.748	0.431	3.665	0	29
China	2022-07-19	897155	627	5226	0	629.188	0.44	3.665	0	29
China	2022-07-20	898184	1029	5226	0	629.91	0.722	3.665	0	29
China	2022-07-21	899024	840	5226	0	630.499	0.589	3.665	0	29
China	2022-07-22	899993	969	5226	0	631.178	0.68	3.665	0	29
China	2022-07-23	900738	745	5226	0	631.701	0.522	3.665	0	29
China	2022-07-24	901704	966	5226	0	632.378	0.677	3.665	0	29
China	2022-07-25	902452	748	5226	0	632.903	0.525	3.665	0	30
China	2022-07-26	903354	902	5226	0	633.535	0.633	3.665	0	30
China	2022-07-27	904465	1111	5226	0	634.315	0.779	3.665	0	30
China	2022-07-28	904574	109	5226	0	634.391	0.076	3.665	0	30
China	2022-07-29	905097	523	5226	0	634.758	0.367	3.665	0	30
China	2022-07-30	905538	441	5226	0	635.067	0.309	3.665	0	30
China	2022-07-31	905992	454	5226	0	635.385	0.318	3.665	0	30
China	2022-08-01	906385	393	5226	0	635.661	0.276	3.665	0	31
China	2022-08-02	906849	464	5226	0	635.987	0.325	3.665	0	31
China	2022-08-03	907270	421	5226	0	636.282	0.295	3.665	0	31
China	2022-08-04	907689	419	5226	0	636.576	0.294	3.665	0	31
China	2022-08-05	908198	509	5226	0	636.933	0.357	3.665	0	31
China	2022-08-06	908875	677	5226	0	637.407	0.475	3.665	0	31
China	2022-08-07	909736	861	5226	0	638.011	0.604	3.665	0	31
China	2022-08-08	910393	657	5226	0	638.472	0.461	3.665	0	32
China	2022-08-09	910543	150	5226	0	638.577	0.105	3.665	0	32
China	2022-08-10	912596	2053	5226	0	640.017	1.44	3.665	0	32
China	2022-08-11	913259	663	5226	0	640.482	0.465	3.665	0	32
China	2022-08-12	914805	1546	5226	0	641.566	1.084	3.665	0	32
China	2022-08-13	917625	2820	5226	0	643.544	1.978	3.665	0	32
China	2022-08-14	921382	3757	5226	0	646.179	2.635	3.665	0	32
China	2022-08-15	922623	1241	5226	0	647.049	0.87	3.665	0	33
China	2022-08-16	926803	4180	5226	0	649.981	2.931	3.665	0	33
China	2022-08-17	929839	3036	5226	0	652.11	2.129	3.665	0	33
China	2022-08-18	933288	3449	5226	0	654.529	2.419	3.665	0	33
China	2022-08-19	936040	2752	5226	0	656.459	1.93	3.665	0	33
China	2022-08-20	938168	2128	5226	0	657.951	1.492	3.665	0	33
China	2022-08-21	938540	372	5226	0	658.212	0.261	3.665	0	33
China	2022-08-22	941987	3447	5226	0	660.629	2.417	3.665	0	34
China	2022-08-23	943838	1851	5226	0	661.927	1.298	3.665	0	34
China	2022-08-24	945372	1534	5226	0	663.003	1.076	3.665	0	34
China	2022-08-25	946833	1461	5226	0	664.028	1.025	3.665	0	34
China	2022-08-26	947216	383	5226	0	664.296	0.269	3.665	0	34
China	2022-08-27	947523	307	5226	0	664.512	0.215	3.665	0	34
China	2022-08-28	951289	3766	5226	0	667.153	2.641	3.665	0	34
China	2022-08-29	953063	1774	5226	0	668.397	1.244	3.665	0	35
China	2022-08-30	954762	1699	5226	0	669.589	1.192	3.665	0	35
China	2022-08-31	956492	1730	5226	0	670.802	1.213	3.665	0	35
China	2022-09-01	958521	2029	5226	0	672.225	1.423	3.665	0	35
India	2020-01-30	1	1			0.001	0.001			5
India	2020-01-31	1	0			0.001	0			5
India	2020-02-01	1	0			0.001	0			5
India	2020-02-02	2	1			0.001	0.001			5
India	2020-02-03	3	1			0.002	0.001			6
India	2020-02-04	3	0			0.002	0			6
India	2020-02-05	3	0			0.002	0			6
India	2020-02-06	3	0			0.002	0			6
India	2020-02-07	3	0			0.002	0			6
India	2020-02-08	3	0			0.002	0			6
India	2020-02-09	3	0			0.002	0			6
India	2020-02-10	3	0			0.002	0			7
India	2020-02-11	3	0			0.002	0			7
India	2020-02-12	3	0			0.002	0			7
India	2020-02-13	3	0			0.002	0			7
India	2020-02-14	3	0			0.002	0			7
India	2020-02-15	3	0			0.002	0			7
India	2020-02-16	3	0			0.002	0			7
India	2020-02-17	3	0			0.002	0			8
India	2020-02-18	3	0			0.002	0			8
India	2020-02-19	3	0			0.002	0			8
India	2020-02-20	3	0			0.002	0			8
India	2020-02-21	3	0			0.002	0			8
India	2020-02-22	3	0			0.002	0			8
India	2020-02-23	3	0			0.002	0			8
India	2020-02-24	3	0			0.002	0			9
India	2020-02-25	3	0			0.002	0			9
India	2020-02-26	3	0			0.002	0			9
India	2020-02-27	3	0			0.002	0			9
India	2020-02-28	3	0			0.002	0			9
India	2020-02-29	3	0			0.002	0			9
India	2020-03-01	3	0			0.002	0			9
India	2020-03-02	5	2			0.004	0.001			10
India	2020-03-03	5	0			0.004	0			10
India	2020-03-04	28	23			0.02	0.016			10
India	2020-03-05	30	2			0.021	0.001			10
India	2020-03-06	31	1			0.022	0.001			10
India	2020-03-07	34	3			0.024	0.002			10
India	2020-03-08	39	5			0.028	0.004			10
India	2020-03-09	43	4			0.031	0.003			11
India	2020-03-10	56	13			0.04	0.009			11
India	2020-03-11	62	6	1	1	0.044	0.004	0.001	0.001	11
India	2020-03-12	73	11	1	0	0.052	0.008	0.001	0	11
India	2020-03-13	82	9	2	1	0.058	0.006	0.001	0.001	11
India	2020-03-14	102	20	2	0	0.072	0.014	0.001	0	11
India	2020-03-15	113	11	2	0	0.08	0.008	0.001	0	11
India	2020-03-16	119	6	2	0	0.085	0.004	0.001	0	12
India	2020-03-17	142	23	3	1	0.101	0.016	0.002	0.001	12
India	2020-03-18	156	14	3	0	0.111	0.01	0.002	0	12
India	2020-03-19	194	38	4	1	0.138	0.027	0.003	0.001	12
India	2020-03-20	244	50	5	1	0.173	0.036	0.004	0.001	12
India	2020-03-21	330	86	4		0.234	0.061	0.003		12
India	2020-03-22	396	66	7	3	0.281	0.047	0.005	0.002	12
India	2020-03-23	499	103	10	3	0.355	0.073	0.007	0.002	13
India	2020-03-24	536	37	10	0	0.381	0.026	0.007	0	13
India	2020-03-25	657	121	12	2	0.467	0.086	0.009	0.001	13
India	2020-03-26	727	70	20	8	0.516	0.05	0.014	0.006	13
India	2020-03-27	887	160	20	0	0.63	0.114	0.014	0	13
India	2020-03-28	987	100	24	4	0.701	0.071	0.017	0.003	13
India	2020-03-29	1024	37	27	3	0.727	0.026	0.019	0.002	13
India	2020-03-30	1251	227	32	5	0.889	0.161	0.023	0.004	14
India	2020-03-31	1397	146	35	3	0.992	0.104	0.025	0.002	14
India	2020-04-01	1998	601	58	23	1.419	0.427	0.041	0.016	14
India	2020-04-02	2543	545	72	14	1.807	0.387	0.051	0.01	14
India	2020-04-03	2567	24	72	0	1.824	0.017	0.051	0	14
India	2020-04-04	3082	515	86	14	2.19	0.366	0.061	0.01	14
India	2020-04-05	3588	506	99	13	2.549	0.359	0.07	0.009	14
India	2020-04-06	4778	1190	136	37	3.395	0.845	0.097	0.026	15
India	2020-04-07	5311	533	150	14	3.773	0.379	0.107	0.01	15
India	2020-04-08	5916	605	178	28	4.203	0.43	0.126	0.02	15
India	2020-04-09	6725	809	226	48	4.778	0.575	0.161	0.034	15
India	2020-04-10	7598	873	246	20	5.398	0.62	0.175	0.014	15
India	2020-04-11	8446	848	288	42	6	0.602	0.205	0.03	15
India	2020-04-12	9205	759	331	43	6.54	0.539	0.235	0.031	15
India	2020-04-13	10453	1248	358	27	7.426	0.887	0.254	0.019	16
India	2020-04-14	11487	1034	393	35	8.161	0.735	0.279	0.025	16
India	2020-04-15	12322	835	405	12	8.754	0.593	0.288	0.009	16
India	2020-04-16	13430	1108	448	43	9.541	0.787	0.318	0.031	16
India	2020-04-17	14352	922	486	38	10.196	0.655	0.345	0.027	16
India	2020-04-18	15722	1370	521	35	11.17	0.973	0.37	0.025	16
India	2020-04-19	17615	1893	559	38	12.515	1.345	0.397	0.027	16
India	2020-04-20	18539	924	592	33	13.171	0.656	0.421	0.023	17
India	2020-04-21	20080	1541	645	53	14.266	1.095	0.458	0.038	17
India	2020-04-22	21370	1290	681	36	15.182	0.916	0.484	0.026	17
India	2020-04-23	23077	1707	721	40	16.395	1.213	0.512	0.028	17
India	2020-04-24	24530	1453	780	59	17.427	1.032	0.554	0.042	17
India	2020-04-25	26283	1753	825	45	18.673	1.245	0.586	0.032	17
India	2020-04-26	27890	1607	881	56	19.814	1.142	0.626	0.04	17
India	2020-04-27	29451	1561	939	58	20.923	1.109	0.667	0.041	18
India	2020-04-28	31324	1873	1008	69	22.254	1.331	0.716	0.049	18
India	2020-04-29	33062	1738	1079	71	23.489	1.235	0.767	0.05	18
India	2020-04-30	34863	1801	1154	75	24.768	1.28	0.82	0.053	18
India	2020-05-01	37257	2394	1223	69	26.469	1.701	0.869	0.049	18
India	2020-05-02	39699	2442	1323	100	28.204	1.735	0.94	0.071	18
India	2020-05-03	42505	2806	1391	68	30.198	1.994	0.988	0.048	18
India	2020-05-04	46437	3932	1566	175	32.991	2.793	1.113	0.124	19
India	2020-05-05	49400	2963	1693	127	35.096	2.105	1.203	0.09	19
India	2020-05-06	52987	3587	1785	92	37.644	2.548	1.268	0.065	19
India	2020-05-07	56351	3364	1889	104	40.034	2.39	1.342	0.074	19
India	2020-05-08	59695	3344	1985	96	42.41	2.376	1.41	0.068	19
India	2020-05-09	62808	3113	2101	116	44.622	2.212	1.493	0.082	19
India	2020-05-10	67161	4353	2212	111	47.714	3.093	1.572	0.079	19
India	2020-05-11	70768	3607	2294	82	50.277	2.563	1.63	0.058	20
India	2020-05-12	74292	3524	2415	121	52.781	2.504	1.716	0.086	20
India	2020-05-13	78055	3763	2551	136	55.454	2.673	1.812	0.097	20
India	2020-05-14	81997	3942	2649	98	58.255	2.801	1.882	0.07	20
India	2020-05-15	85784	3787	2753	104	60.945	2.69	1.956	0.074	20
India	2020-05-16	90648	4864	2871	118	64.401	3.456	2.04	0.084	20
India	2020-05-17	95698	5050	3025	154	67.988	3.588	2.149	0.109	20
India	2020-05-18	100328	4630	3156	131	71.278	3.289	2.242	0.093	21
India	2020-05-19	106475	6147	3302	146	75.645	4.367	2.346	0.104	21
India	2020-05-20	112028	5553	3434	132	79.59	3.945	2.44	0.094	21
India	2020-05-21	118226	6198	3584	150	83.993	4.403	2.546	0.107	21
India	2020-05-22	124794	6568	3726	142	88.66	4.666	2.647	0.101	21
India	2020-05-23	131423	6629	3868	142	93.369	4.71	2.748	0.101	21
India	2020-05-24	138536	7113	4024	156	98.423	5.053	2.859	0.111	21
India	2020-05-25	144950	6414	4172	148	102.979	4.557	2.964	0.105	22
India	2020-05-26	150793	5843	4344	172	107.13	4.151	3.086	0.122	22
India	2020-05-27	158086	7293	4534	190	112.312	5.181	3.221	0.135	22
India	2020-05-28	165386	7300	4711	177	117.498	5.186	3.347	0.126	22
India	2020-05-29	173491	8105	4980	269	123.256	5.758	3.538	0.191	22
India	2020-05-30	181827	8336	5185	205	129.179	5.922	3.684	0.146	22
India	2020-05-31	190609	8782	5408	223	135.418	6.239	3.842	0.158	22
India	2020-06-01	198370	7761	5608	200	140.931	5.514	3.984	0.142	23
India	2020-06-02	207191	8821	5829	221	147.198	6.267	4.141	0.157	23
India	2020-06-03	216824	9633	6088	259	154.042	6.844	4.325	0.184	23
[truncated: 2,703 more rows]
